# Supplementary material for: CENP-N promotes the compaction of centromeric chromatin
Source: Nat Struct Mol Biol. 2022 Apr 14;29(4):403–13. doi: 10.1038/s41594-022-00758-y (PMC9010303; doi:10.1038/s41594-022-00758-y)
Supplement: Source Data Fig. 1 — Raw statistical data for the plots in Fig1c,d [file 41594_2022_758_MOESM6_ESM.xlsx]

## Sheet: 1C
CA_MN			CA_MN+CN			CA_MN+CN+CL			H3_MN			H3_MN+CN
%Boundary	Intercept		%Boundary	Intercept		%Boundary	Intercept		%Boundary	Intercept		%Boundary	Intercept
10.9762	8		2.91139	8		6.8	4.7948		6.8	3.4333		6.8	1.55276
10.9894	11		9.55842	11		8.6	7.32907		8.6	5.30374		8.6	2.69513
11.0297	14		14.1237	14		10.4	11.9691		10.4	6.9294		10.4	6.48814
11.055	17		16.2236	17		12.2	14.7935		12.2	9.28962		12.2	7.74738
11.0623	20		17.378	20		14	16.5429		14	10.2891		14	9.28487
11.071	23		18.3631	23		15.8	18.1262		15.8	10.713		15.8	10.0454
11.072	26		19.0787	26		17.6	19.1335		17.6	10.8375		17.6	10.604
11.0771	29		19.8086	29		19.4	20.2124		19.4	10.9905		19.4	10.7257
11.0645	32		20.3574	32		21.2	21.0151		21.2	11.0985		21.2	11.0082
11.0533	35		20.7812	35		23	21.6636		23	11.1402		23	11.02
11.0256	38		21.2554	38		24.8	22.4624		24.8	11.18		24.8	11.061
11.013	41		21.5922	41		26.6	23.0694		26.6	11.2034		26.6	11.1716
11.0077	44		21.9629	44		28.4	23.6884		28.4	11.2521		28.4	11.0757
11.0008	47		22.2847	47		30.2	24.1979		30.2	11.2649		30.2	11.0249
10.999	50		22.5733	50		32	24.6786		32	11.3017		32	10.8754
10.9937	53		22.8908	53		33.8	25.1135		33.8	11.3189		33.8	10.9355
10.9977	56		23.1991	56		35.6	25.5006		35.6	11.3169		35.6	10.8734
10.9989	59		23.4925	59		37.4	25.8499		37.4	11.3271		37.4	10.8718
10.9899	62		23.896	62		39.2	26.1696		39.2	11.3435		39.2	10.8915
10.9869	65		24.1645	65		41	26.5811		41	11.3457		41	10.9281
10.9764	68		24.3966	68		42.8	26.896		42.8	11.3545		42.8	10.8684
10.9743	71		24.7521	71		44.6	27.2611		44.6	11.3681		44.6	10.7943
10.9649	74		25.0789	74		46.4	27.5857		46.4	11.3708		46.4	10.8103
10.9592	77		25.3598	77		48.2	27.8922		48.2	11.3666		48.2	10.7583
10.9462	80		25.7032	80		50	28.1995		50	11.3531		50	10.769
10.9404	83		26.1101	83		51.8	28.5069		51.8	11.3525		51.8	10.7033
10.9086	86		26.4278	86		53.6	28.8176		53.6	11.372		53.6	10.7361
10.9109	89		26.8832	89		55.4	29.1308		55.4	11.3622		55.4	10.7189
10.8649	92		27.5552	92		57.2	29.4168		57.2	11.3801		57.2	10.7352
10.8307	95		28.6468	95		59	29.6537		59	11.3733		59	10.73
						60.8	29.9444		60.8	11.3766		60.8	10.7107
						62.6	30.2592		62.6	11.3784		62.6	10.7295
						64.4	30.522		64.4	11.3719		64.4	10.7853
						66.2	30.8067		66.2	11.3641		66.2	10.8155
						68	31.0782		68	11.3387		68	10.8006
						69.8	31.364		69.8	11.3024		69.8	10.7276
						71.6	31.6521		71.6	11.2685		71.6	10.7355
						73.4	31.9092		73.4	11.2931		73.4	10.5923
						75.2	32.1131		75.2	11.3305		75.2	10.5569
						77	32.4471		77	11.3621		77	10.4605
						78.8	32.6833		78.8	11.3838		78.8	10.4347
						80.6	32.9979		80.6	11.4197		80.6	10.3066
						82.4	33.2626		82.4	11.4344		82.4	10.2245
						84.2	33.5755		84.2	11.4322		84.2	10.1917
						86	33.8905		86	11.4044		86	10.2461
						87.8	34.2237		87.8	11.3623		87.8	10.4477
						89.6	34.5606		89.6	11.3785		89.6	10.3868
						91.4	34.9038		91.4	11.4915		91.4	10.3392
						93.2	35.3963		93.2	11.5668		93.2	10.8544
						95	35.9826		95	11.4713		95	10.6727

## Sheet: 1D
Repeat1
CA donor_ CA accptor								df/dd			af/aa			Fret_corrected
donor 488							CN/CA			ave			ave
130131	137993	152	154	134939	136658		0	0.163259	0.159791	0.161525	0.105614	0.115433	0.110523	-388.124	743.274
132917	138172	169	165	133546	140245		1	0.155909	0.168667	0.162288	0.103631	0.108856	0.106243	3129.14	3930.64
132356	137182	159	174	124820	137969		2	0.157635	0.16137	0.159503	0.10811	0.103216	0.105663	12479	13257.9
122512	131892	209	192	117444	128276		4	0.156621	0.145073	0.150847	0.112999	0.108711	0.110855	39813.2	41099.4
120166	126422	223	240	113151	115819		8	0.153429	0.158509	0.155969	0.106517	0.0956707	0.101094	103648	106924
acceptor 647
110	93	129528	132692	130589	132769
119	103	130637	135978	129636	135023
107	108	128526	133846	119151	131017
118	90	120160	123676	108715	115633
111	143	109044	108978	101582	104337
FRET
21245	22050	13680	15317	35841	37491
20723	23305	13538	14802	38575	41036
20864	22137	13895	13815	44978	49108
19188	19134	13578	13445	69581	73268
18437	20039	11615	10426	131565	135536
Repeat2
CA donor_ CA accptor
								df/dd			af/aa			Fret_corrected
donor 488							CN/CA			ave			ave
129258	139807	122	121	138028	145117		0	0.186457	0.191493	0.188975	0.124609	0.107608	0.116109	7546.33	6637.97
127681	138499	129	127	135340	146950		1	0.190185	0.202341	0.196263	0.106987	0.123798	0.115393	11482.1	15401.8
127548	129813	136	133	112570	158403		2	0.196608	0.186484	0.191546	0.120824	0.112718	0.116771	37934.8	17248.2
127979	126325	159	138	124944	133154		4	0.181311	0.183329	0.18232	0.099104	0.118802	0.108953	38845.3	37797.7
118319	126922	161	167	109889	122458		8	0.180233	0.1839	0.182067	0.0969075	0.111768	0.104338	98675.8	105324
acceptor 647
100	101	132189	138754	138559	144818
112	130	124819	138992	136436	148739
133	90	124197	135329	112330	155512
107	117	108815	124055	119601	124987
120	121	105544	109584	106856	117086
FRET
24101	26772	16472	14931	49718	50876
24283	28024	13354	17207	53788	61406
25077	24208	15006	15254	72614	65749
23204	23159	10784	14738	74656	75692
21325	23341	10228	12248	129832	139836
