# Supplementary material for: CENP-N promotes the compaction of centromeric chromatin
Source: Nat Struct Mol Biol. 2022 Apr 14;29(4):403–13. doi: 10.1038/s41594-022-00758-y (PMC9010303; doi:10.1038/s41594-022-00758-y)
Supplement: Source Data Fig. 2 — Raw statistical data for the plots in Fig. 2b–d [file 41594_2022_758_MOESM7_ESM.xlsx]

## Sheet: 2B
CA_MN			CA_MN+CN_WT			CA_MN+CN_K102A			CA_MN+CN_R114A
%Boundary	Intercept		%Boundary	Intercept		%Boundary	Intercept		%Boundary	Intercept
8	10.9762		6.8	11.0922		6.8	7.37702		6.8	3.04451
11	10.9894		8.6	11.3074		8.6	10.556		8.6	4.18097
14	11.0297		10.4	11.2866		10.4	10.8921		10.4	6.20122
17	11.055		12.2	11.356		12.2	11.1072		12.2	8.73649
20	11.0623		14	11.4667		14	11.2104		14	10.5585
23	11.071		15.8	11.4967		15.8	11.2285		15.8	10.9777
26	11.072		17.6	11.5475		17.6	11.3379		17.6	11.159
29	11.0771		19.4	11.5621		19.4	11.3578		19.4	11.2931
32	11.0645		21.2	11.5994		21.2	11.3924		21.2	11.3761
35	11.0533		23	11.7505		23	11.4176		23	11.448
38	11.0256		24.8	11.7868		24.8	11.4198		24.8	11.483
41	11.013		26.6	11.8364		26.6	11.4371		26.6	11.5361
44	11.0077		28.4	11.9249		28.4	11.4343		28.4	11.5831
47	11.0008		30.2	11.9759		30.2	11.4613		30.2	11.6264
50	10.999		32	12.0501		32	11.4903		32	11.6577
53	10.9937		33.8	12.0759		33.8	11.5026		33.8	11.7113
56	10.9977		35.6	12.1185		35.6	11.4976		35.6	11.7307
59	10.9989		37.4	12.1254		37.4	11.5155		37.4	11.7612
62	10.9899		39.2	12.1843		39.2	11.5357		39.2	11.7798
65	10.9869		41	12.2501		41	11.5331		41	11.8033
68	10.9764		42.8	12.3172		42.8	11.5359		42.8	11.8188
71	10.9743		44.6	12.3906		44.6	11.5709		44.6	11.8286
74	10.9649		46.4	12.4338		46.4	11.5917		46.4	11.8392
77	10.9592		48.2	12.4958		48.2	11.594		48.2	11.8456
80	10.9462		50	12.5587		50	11.5983		50	11.8654
83	10.9404		51.8	12.6259		51.8	11.5974		51.8	11.8658
86	10.9086		53.6	12.7106		53.6	11.6173		53.6	11.8609
89	10.9109		55.4	12.751		55.4	11.6523		55.4	11.8686
92	10.8649		57.2	12.8192		57.2	11.6908		57.2	11.889
95	10.8307		59	12.9065		59	11.7182		59	11.903
			60.8	12.9556		60.8	11.7542		60.8	11.9138
			62.6	13.026		62.6	11.772		62.6	11.9303
			64.4	13.1504		64.4	11.7846		64.4	11.94
			66.2	13.2376		66.2	11.8213		66.2	11.9589
			68	13.341		68	11.8404		68	11.9835
			69.8	13.4507		69.8	11.8556		69.8	11.9813
			71.6	13.5724		71.6	11.8581		71.6	11.9749
			73.4	13.6644		73.4	11.8635		73.4	11.9834
			75.2	13.8793		75.2	11.8751		75.2	12.0154
			77	14.0286		77	11.882		77	12.0613
			78.8	14.1252		78.8	11.8746		78.8	12.0943
			80.6	14.188		80.6	11.9029		80.6	12.1413
			82.4	14.3224		82.4	11.9278		82.4	12.1295
			84.2	14.4977		84.2	12.017		84.2	12.1052
			86	14.6795		86	12.0436		86	12.093
			87.8	14.8103		87.8	12.0819		87.8	12.1021
			89.6	14.9633		89.6	12.1585		89.6	12.1559
			91.4	15.0861		91.4	12.2363		91.4	12.1574
			93.2	15.324		93.2	12.2644		93.2	12.1677
			95	15.4871		95	12.3372		95	12.2993

## Sheet: 2C
Repeat1
CA donor_ H3 accptor															df/dd			af/aa			FRET_corrected
donor (488)														CN			ave			ave
129858	142692	159	161	137983	153591		129265	141156	161	159	134951	148563		0	0.179778	0.18639	0.183084	0.135222	0.152365	0.143794	2570.56	6738.84
121341	151863	173	173	134656	146913		121295	151635	188	182	132118	144011		1	0.168267	0.182214	0.175241	0.143425	0.146453	0.144939	5320.98	5234.53
134515	131563	182	195	130600	146268		132766	130691	203	191	129765	143154		2	0.18263	0.171213	0.176921	0.146119	0.148736	0.147427	4728.03	11610.3
130542	126390	184	207	129105	137905		129454	126470	193	212	126608	133829		4	0.164568	0.18145	0.173009	0.152818	0.147609	0.150213	12335.4	14773.3
118551	120053	221	232	118796	119653		115688	118235	223	227	115223	115586		8	0.175567	0.181258	0.178412	0.147082	0.154499	0.150791	24134.6	25477
acceptor (647)
102	113	131478	154871	145249	160166		97	101	131103	154740	144882	158934
90	113	135493	155817	145821	157546		118	111	137528	154985	143892	160232
78	100	131741	162602	145954	160557		105	113	133391	166053	147861	160375
100	96	148946	153290	154071	162148		125	105	149518	155113	153943	161271
129	134	144238	157618	158270	158712		104	123	145728	157632	157272	157530
FRET
97	101	131103	154740	144882	158934		23239	26310	17728	23577	48111	56792
118	111	137528	154985	143892	160232		20410	27630	19725	22698	49329	53695
105	113	133391	166053	147861	160375		24247	22376	19491	24698	49485	60581
125	105	149518	155113	153943	161271		21304	22948	22849	22896	57364	62152
104	123	145728	157632	157272	157530		20311	21431	21434	24354	68407	69853
Repeat2
CA donor_ H3 accptor
donor 488											df/dd				af/aa				FRET_corrected
128021	136334	141750	148	159	164	134723	139674	141978		CN/CA				ave				ave
134193	141710	138276	172	172	151	135736	134295	139543		0	0.186868	0.18927	0.189771	0.188636	0.167805	0.154902	0.162576	0.161761	3469.87	5898.06	5718.15
108688	129091	153647	156	176	175	130746	134639	136284		1	0.19849	0.2082	0.19741	0.201367	0.157955	0.153151	0.149284	0.153463	3791.8	1497.15	4308.05
120868	121016	130540	207	204	172	117127	124842	133044		2	0.180526	0.196474	0.195201	0.190733	0.140566	0.162807	0.158043	0.153805	4796.55	6639.7	5474.91
114105	113304	117302	226	238	235	114221	117598	118370		4	0.187883	0.189157	0.183522	0.186854	0.15283	0.157571	0.16677	0.159057	8952.45	9871.93	9674.5
acceptor 647										8	0.191035	0.189976	0.202324	0.194445	0.149433	0.147034	0.152667	0.149712	11990.7	18248.3	17516.1
93	125	97	130991	134130	136373	130776	135628	134956
74	120	118	128752	131152	123744	134420	132881	135255
124	118	118	131540	140037	136963	133941	137220	138319
124	111	118	119859	138249	155825	132298	139949	143802
126	115	103	128238	131391	137351	134576	137220	138409
FRET
23923	25804	26900	21981	20777	22171	50038	54185	54331
26636	29504	27297	20337	20086	18473	51753	48932	53164
19621	25363	29992	18490	22799	21646	50335	53425	52743
22709	22891	23957	18318	21784	25987	51881	55459	57407
21798	21525	23733	19163	19319	20969	54348	61658	61254

## Sheet: 2D
CA_MN (WT H4)			CA_MN (∆19 H4)			CA_MN (WT H4)+CN			CA_MN (∆19 H4)+CN
%Boundary	Intercept		%Boundary	Intercept		%Boundary	Intercept		%Boundary	Intercept
6.8	9.80365		6.8	10.8936		6.8	9.70484		6.8	10.6039
8.6	10.3119		8.6	10.9447		8.6	10.5229		8.6	10.8211
10.4	10.4844		10.4	10.8488		10.4	10.8616		10.4	10.838
12.2	10.5502		12.2	10.9021		12.2	11.0832		12.2	10.8437
14	10.6023		14	10.8365		14	11.2096		14	10.8921
15.8	10.6585		15.8	10.8651		15.8	11.3315		15.8	10.8843
17.6	10.6989		17.6	10.9111		17.6	11.4405		17.6	10.8906
19.4	10.7339		19.4	10.9495		19.4	11.5044		19.4	10.8978
21.2	10.7322		21.2	10.981		21.2	11.5994		21.2	10.8945
23	10.7411		23	11.0048		23	11.7346		23	10.9046
24.8	10.7662		24.8	11.016		24.8	11.8109		24.8	10.8908
26.6	10.8043		26.6	10.9862		26.6	11.8831		26.6	10.9122
28.4	10.8086		28.4	11.0013		28.4	11.9728		28.4	10.9355
30.2	10.8351		30.2	10.9684		30.2	12.0576		30.2	10.9672
32	10.8181		32	10.9362		32	12.1646		32	10.9681
33.8	10.8047		33.8	10.9293		33.8	12.2902		33.8	10.9734
35.6	10.814		35.6	11.0124		35.6	12.4325		35.6	10.9839
37.4	10.8027		37.4	11.03		37.4	12.4751		37.4	10.9889
39.2	10.7854		39.2	11.0518		39.2	12.6214		39.2	10.9891
41	10.7803		41	11.0716		41	12.7436		41	10.9744
42.8	10.7823		42.8	11.0777		42.8	12.9022		42.8	10.9801
44.6	10.7793		44.6	11.086		44.6	13.0158		44.6	10.9325
46.4	10.7826		46.4	11.0387		46.4	13.1299		46.4	10.9323
48.2	10.7979		48.2	11.0097		48.2	13.2715		48.2	10.936
50	10.8208		50	10.9875		50	13.3934		50	10.9287
51.8	10.8192		51.8	10.9642		51.8	13.5757		51.8	10.9374
53.6	10.7982		53.6	10.968		53.6	13.6876		53.6	10.9442
55.4	10.7861		55.4	10.9785		55.4	13.8411		55.4	10.9397
57.2	10.7837		57.2	10.9993		57.2	13.9994		57.2	10.9554
59	10.7737		59	11.0197		59	14.1522		59	10.9582
60.8	10.7782		60.8	11.0156		60.8	14.2782		60.8	10.9618
62.6	10.7795		62.6	11.0125		62.6	14.4381		62.6	10.9774
64.4	10.787		64.4	11.0148		64.4	14.5842		64.4	10.9918
66.2	10.7972		66.2	11.015		66.2	14.7403		66.2	10.9842
68	10.8059		68	11.1519		68	14.897		68	10.9658
69.8	10.8416		69.8	11.1512		69.8	15.0469		69.8	10.9716
71.6	10.8605		71.6	11.1652		71.6	15.2157		71.6	10.9724
73.4	10.8629		73.4	11.1491		73.4	15.3009		73.4	10.9894
75.2	10.8708		75.2	11.1567		75.2	15.4736		75.2	10.9988
77	10.8601		77	11.1659		77	15.5619		77	10.97
78.8	10.8282		78.8	11.1687		78.8	15.7168		78.8	10.9467
80.6	10.8005		80.6	11.1697		80.6	15.8953		80.6	10.9563
82.4	10.8318		82.4	11.1749		82.4	16.0774		82.4	10.9561
84.2	10.8907		84.2	11.1987		84.2	16.2105		84.2	10.951
86	10.9367		86	11.2341		86	16.3546		86	10.9635
87.8	10.967		87.8	11.2548		87.8	16.4963		87.8	11.0237
89.6	10.9137		89.6	11.3109		89.6	16.6128		89.6	11.1273
91.4	10.9141		91.4	11.4438		91.4	16.7766		91.4	11.211
93.2	10.8674		93.2	11.4877		93.2	17.0312		93.2	11.3018
95	10.9171		95	11.6234		95	17.4399		95	11.3669
