# Supplementary material for: CENP-N promotes the compaction of centromeric chromatin
Source: Nat Struct Mol Biol. 2022 Apr 14;29(4):403–13. doi: 10.1038/s41594-022-00758-y (PMC9010303; doi:10.1038/s41594-022-00758-y)
Supplement: Source Data Fig. 4 — Raw statistical data for the plots in Fig4a–c,e,f [file 41594_2022_758_MOESM8_ESM.xlsx]

## Sheet: 4A
	CENPA for endogenous CENP-N	IAA treatment		CENPA for endogenous CENP-N	no IAA
fraction	replicate 1	replicate 2	mean	replicate 1	replicate 2	mean
1	0	0.005	0.0025	0.238698	0.00666667	0.122682
2	0	0.005	0.0025	0.150829	0.00666667	0.078748
3	0.0605426	0.005	0.0327713	0.15155	0.133333	0.142442
4	0.137481	0.005	0.0712406	0.331842	0.266667	0.299255
5	0.088266	0.075	0.081633	0.34463	0.266667	0.305648
6	0.757702	0.45	0.603851	0.558337	0.2	0.379168
7	1	0.4	0.7	0.221529	0.266667	0.244098
8	0.984066	0.225	0.604533	0.27285	0.166667	0.219758
9	0.944637	0.9	0.922318	0.105808	0.0666667	0.0862374
10	0.998	1	0.999	0.33378	0.0333333	0.183557
11	0.871978	0.75	0.810989	0.121523	0.133333	0.127428
12	0.799411	0.65	0.724705	0.209482	0.233333	0.221408
13	0.502389	0.55	0.526194	0.277	0.1	0.1885
14	0.335812	0.4	0.367906	0.44	0.166667	0.303333
15	0.330677	0.25	0.290338	0.731033	1	0.865516
16	0.174557	0.15	0.162279	0.850781	0.733333	0.792057
17	0.118281	0.25	0.184141	1	1	1
18	0.069752	0.25	0.159876	0.999998	1	0.999999
19	0.0843648	0.3	0.192182	0.986967	0.2	0.593483
20	0.0405824	0.125	0.0827912	0.0802229	0.0333333	0.0567781
21	0.0161822	0.075	0.0455911	0.0265957	0.0333333	0.0299645
22	0.00157102	0.075	0.0382855	0.0276373	0.0333333	0.0304853
23	0.00157102	0.02	0.0107855	0.0585284	0.733333	0.395931
24	0.168175	0.15	0.159088	0.0271347	1	0.513567

## Sheet: 4B
	CENP-A rrom K102ACENPN			CENP-A from transgen WT CENP-N
fraction	replicate 1	replicate 2	mean	replicate 1	replicate 2	mean
1	0	0.02	0.01	0.2	0	0.1
2	0.0869565	0.02	0.0534783	0	0	0
3	0	0.02	0.01	0.5	0.0625	0.28125
4	0.521739	0.1	0.31087	0.13	0.25	0.19
5	0.326087	0.36	0.343043	0.13	0.4375	0.28375
6	0.869565	0.6	0.734783	0.4	0.375	0.3875
7	1	0.8	0.9	0.53	0.5	0.515
8	0.869565	0.9	0.884783	0.27	0.1875	0.22875
9	0.913043	1	0.956522	0.07	0.1875	0.12875
10	0.913043	1	0.956522	0.03	0.4375	0.23375
11	0.869565	0.6	0.734783	0.03	0.3125	0.17125
12	0.869565	0.8	0.834783	0.03	0.9375	0.48375
13	0.869565	0.8	0.834783	1	0.875	0.9375
14	1	1	1	0.87	1	0.935
15	0.565217	1	0.782609	0.8	0.8125	0.80625
16	0.782609	0.8	0.791304	0.8	0.625	0.7125
17	0.26087	0.5	0.380435	0.93	0.875	0.9025
18	0.0434783	0.2	0.121739	1	1.0625	1.03125
19	0	0.1	0.05	0.8	0.375	0.5875
20	0	0.06	0.03	0.47	0.0625	0.26625
21	0	0.02	0.01	0.53	0.25	0.39
22	0	0.02	0.01	0.47	0.125	0.2975
23	0	0.02	0.01	0.2	0	0.1
24	0	0.02	0.01	0.13	0	0.065

## Sheet: 4C
	CENP-A from 7-alaCENPN			CENP-A from transgene WTCENPN	ne
fraction	replicate 1	replicate 2	mean	replicate 1	replicate 2	mean
1	0	0.00476191	0.00238095	0.2	0	0.1
2	0	0.00476191	0.00238095	0	0	0
3	0	0.00476191	0.00238095	0.5	0.0625	0.28125
4	0	0.00476191	0.00238095	0.13	0.25	0.19
5	0	0.047619	0.0238095	0.13	0.4375	0.28375
6	0	0.047619	0.0238095	0.4	0.375	0.3875
7	0.100169	0.047619	0.0738939	0.53	0.5	0.515
8	0.357823	0.047619	0.202721	0.27	0.1875	0.22875
9	1	0.0952381	0.547619	0.07	0.1875	0.12875
10	0.712665	0.142857	0.427761	0.03	0.4375	0.23375
11	0.628602	0.666667	0.647634	0.03	0.3125	0.17125
12	0.252671	1	0.626335	0.03	0.9375	0.48375
13	0.484644	0.952381	0.718512	1	0.875	0.9375
14	0.248223	0.47619	0.362207	0.87	1	0.935
15	0.284736	0.238095	0.261416	0.8	0.8125	0.80625
16	0.171151	0.238095	0.204623	0.8	0.625	0.7125
17	0.185126	0.238095	0.211611	0.93	0.875	0.9025
18	0.2444	0.142857	0.193628	1	1.0625	1.03125
19	0	0.00476191	0.00238095	0.8	0.375	0.5875
20	0.0344888	0.00476191	0.0196254	0.47	0.0625	0.26625
21	0.433654	0.00476191	0.219208	0.53	0.25	0.39
22	0.164945	0.00476191	0.0848535	0.47	0.125	0.2975
23	0.738471	0.00476191	0.371616	0.2	0	0.1
24	0.728927	0.00476191	0.366844	0.13	0	0.065

## Sheet: 4E
Fig4E_endogenous_CENPN_normalized_median_of_replicates
	No Addback Un	No Addback IAA	No Addback Dox	No Addback IAA + Dox	WT Addback Un	WT Addback IAA	WT Addback Dox	WT Addback IAA + Dox	7-ala Addback Un	7-ala Addback IAA	7-ala Addback Dox	7-ala Addback IAA + Dox	K102A Addback Un	K102A Addback IAA	K102A Addback Dox	K102A Addback IAA + Dox
Replicate 1	100	0.408868	47.0712	0.46021	47.958	0.443874	4.2007	0.374562	91.7153	0.282147	52.2054	0.386464	42.8471	0.414936	4.04201	0.385531
Replicate 2	100	0.366919	30.8969	0.312464	49.8835	-0.360221	3.56436	0.252592	105.824	0.412056	52.8247	0.382062	43.7391	0.428655	3.75073	0.403902
Replicate 3	100	0.449261	110.9	0.465046	47.0058	0.557003	3.98647	0.642446	103.809	0.748685	56.2015	0.406164	46.7051	0.349536	3.73591	0.525683

## Sheet: 4F
Fig4F_addback_CENPN_normalized_median_of_relicates
	No Addback Un	No Addback IAA	No Addback Dox	No Addback IAA + Dox	WT Addback Un	WT Addback IAA	WT Addback Dox	WT Addback IAA + Dox	7-ala Addback Un	7-ala Addback IAA	7-ala Addback Dox	7-ala Addback IAA + Dox	K102A Addback Un	K102A Addback IAA	K102A Addback Dox	K102A Addback IAA + Dox
Replicate 1	2.16457	1.82575	4.58132	2.57648	70.3291	99.8064	123.379	100	5.29042	24.0174	48.9835	100.823	74.2982	90.8035	105.615	105.566
Replicate 2	3.14596	2.45186	3.20497	2.41304	89.8292	118.09	166.149	100	7.46662	30.2795	59.6196	147.593	83.618	148.447	136.258	155.512
Replicate 3	1.69575	1.94957	1.57911	1.67471	47.1558	76.434	105.354	100	4.424	15.9369	37.9541	55.4015	35.3011	71.5583	85.588	90.6071

## Sheet: 4E&F_rawsignal
Replicate 1
488(GFP)
No addback	Untreated	387.178	306.283	343.606	333.978	279.428	268.078	459.862	380.378	434.892	357.578	-13.9887	332.553	455.178	382.595	371.472	261.06	388.451	429.606	721.226	459.606	667.766	588.996	113.639	487.321	368.557	326.321	465.392	225.106	634.345	35.1779	201.87	380.321	20.5113	446.978	392.884	8.07792	513.778	371.928	511.261	334.486	498.678	387.622	426.228	488.004	116.578	0.320774	131.716	434.723
No addback	IAA	-2.82203	1.85979	8.85979	11.9598	-0.354494	7.73479	6.93122	12.2973	8.48479	12.5136	8.20595	11.9153	4.73479	7.19312	12.7407	5.21693	5.65979	0.470903	11.7884	5.75979	0.159792	-2.64021	-1.97354	10.0265	8.21693	4.85979	5.15979	1.78836	3.02646	8.75979	7.77646	-1.39021	-0.0687799	0.359792	8.60979	1.85979	1.64551	4.72343	6.80424	8.78836	8.25979	10.7884	3.85979	5.60979	1.0521	-3.14021	-0.240208	4.69312
No addback	Dox	24.9727	319.873	336.623	545.089	289.223	555.486	5.22275	387.556	334.112	266.973	429.389	540.794	507.348	553.932	330.834	379.889	320.785	182.098	399.723	291.366	479.598	198.105	18.8227	325.591	-1.57725	320.08	329.556	514.586	206.454	281.783	367.623	271.866	-14.5773	31.3894	378.164	39.1051	259.573	221.591	304.405	309.143	331.749	132.278	348.445	478.584	208.023	556.348	595.973	805.177
No addback	IAA+Dox	-10.7911	-12.3054	-13.4145	-12.2197	-10.7781	-13.4285	-10.672	-10.5887	-9.50538	-15.6304	-12.6304	-18.3625	-10.2197	-10.172	-14.0054	-11.3387	-9.80538	-13.1208	-7.17205	-13.7276	-14.1482	-18.2554	-9.63038	-14.2387	-9.7911	-12.8131	-11.172	-3.89	0.744618	0.612265	4.73462	-0.813074	-6.50538	-1.47681	-1.67205	-2.42205	-6.0706	-5.17205	1.7089	2.96128	5.8172	5.05984	4.22795	1.89462	1.90638	-5.93395	0.126197	-5.95993
WT addback	Untreated	139.22	454.003	364.053	383.053	47.5985	302.153	359.428	139.053	299.303	362.275	324.636	444.928	307.41	84.1245	314.92	434.508	177.053	257.053	302.125	490.13	289.12	327.773	284.13	384.053	89.1156	136.103	-2.5469	246.417	136.886	239.753	375.498	425.207	298.153	470.136	140.553	238.625	306.417	249.196	261.953	427.845	-13.1469	388.474	251.053	34.5916	98.4531	720.482	151.453	166.586
WT addback	IAA	-3.30803	-0.325541	-1.51126	-0.483982	-2.81126	1.18874	-1.0684	4.86567	4.14589	3.07446	-1.21126	-0.393073	0.288745	8.51288	6.36017	-1.21126	-1.08626	-3.0684	4.06147	-1.14459	-1.41126	-4.3289	0.788745	0.455412	1.28874	-0.711255	2.28874	-3.96126	6.98874	-5.43348	1.48874	-1.43348	2.28874	2.28874	2.78874	-4.14876	-2.63983	2.56652	3.52559	5.18874	-3.58626	4.34874	5.6349	5.62208	0.788745	9.87965	2.16374	4.18874
WT addback	Dox	56.6626	-2.12167	37.545	41.926	33.2672	55.1283	54.6879	44.3783	15.7268	-9.62167	24.8117	-4.055	11.8575	57.4661	6.12833	42.6988	20.7672	14.92	49.8307	39.545	13.3632	6.67	19.045	41.1766	24.2593	0.973572	31.1283	19.245	47.7029	21.3783	17.045	11.545	26.3783	26.1879	17.1879	11.545	56.3783	9.82278	18.7758	13.9894	2.21167	-0.169285	7.045	39.9541	10.4274	1.145	11.2723	18.3685
WT addback	IAA+Dox	3.66709	0.567093	2.90519	-3.23291	6.30346	5.90239	7.39437	5.52424	1.66709	7.12863	7.82499	7.26709	2.1965	8.26709	6.38138	8.66709	9.09566	7.10459	7.49062	1.76233	4.66709	6.06709	6.60043	5.60043	0.238521	4.00043	5.7782	-0.132907	4.26709	-0.999574	2.48527	3.30346	12.3193	2.38138	4.73376	11.2671	10.3338	12.3814	12.9471	13.5004	13.758	2.11154	8.42467	10.4671	-2.66624	12.3338	10.8671	11.0671
7-ala addback	Untreated	418.673	324.568	406.473	317.39	381.854	488.497	798.199	362.306	621.64	463.64	381.904	616.401	543.37	743.973	390.425	615.806	687.711	391.64	765.675	411.071	633.251	681.473	465.673	316.29	531.294	535.14	23.7022	399.14	250.909	410.14	520.574	383.84	392.673	476.873	481.283	361.827	278.006	484.315	490.787	12.8064	61.7647	500.873	16.7111	263.37	414.94	360.515	492.765	-0.217435
7-ala addback	IAA	-1.02354	-5.64854	-0.223545	2.97646	-2.02354	3.11931	1.39312	2.11931	-2.14854	3.34009	1.97646	0.0352787	0.976455	-0.841727	5.72646	5.40503	-1.52354	2.53201	-0.568999	0.361071	2.88555	0.726455	0.865344	0.376455	-0.0652115	0.601455	3.74569	1.66876	-1.93264	0.476455	-3.95688	4.89312	2.97646	6.04788	-0.0735448	2.17646	2.64312	1.1303	-0.245767	2.72646	1.91396	-1.72943	4.69868	-3.23783	-3.35688	5.8336	-2.75082	-3.1664
7-ala addback	Dox	219.929	179.087	333.163	48.0261	217.334	388.618	309.885	279.593	319.361	46.4912	14.1184	6.21844	16.2184	366.68	252.004	403.128	230.671	328.584	228.372	274.218	249.13	190.542	258.433	298.189	404.195	36.2809	208.468	197.13	210.718	150.642	324.135	221.468	215.385	247.628	297.218	202.052	188.052	278.331	227.843	371.593	170.147	279.427	251.418	287.013	137.982	196.642	314.004	244.991
7-ala addback	IAA+Dox	-0.408994	8.11958	4.31601	-4.58172	2.05767	6.98048	6.09101	2.19101	2.52434	4.99101	3.35767	3.99101	-1.89233	1.06601	2.49535	2.19101	-1.71809	3.25552	2.35767	1.54815	5.00919	-3.50899	-2.65515	-1.61852	-2.27566	0.391006	2.81601	4.19101	2.00351	4.44101	-1.53122	-4.03122	7.52434	-1.19788	7.72434	5.46373	7.85767	7.19101	5.69101	3.76995	5.42177	6.59101	5.35767	5.85767	5.87522	0.498698	3.48267	2.06601
K102A addback	Untreated	76.011	46.0231	105.782	105.796	102.525	130.906	114.573	143.278	9.79018	121.944	-5.18899	139.811	264.573	163.049	11.6541	149.2	245.406	137.016	179.785	181.192	2.32768	286.478	198.853	217.478	144.378	203.311	208.278	228.998	179.242	159.846	36.705	43.2634	265.978	26.5829	76.8527	231.178	187.75	116.692	128.478	147.247	255.192	144.428	111.184	331.853	145.04	65.811	147.621	105.121
K102A addback	IAA	5.92439	4.92439	0.0953339	6.54056	5.72995	5.62281	1.04517	3.89662	4.47995	7.6338	-1.13544	-1.6377	10.3799	2.71072	-0.0655053	-4.02005	14.2577	7.90852	4.60495	6.67995	1.77995	7.77995	7.07995	4.43828	2.84359	-0.464495	2.76566	6.05138	2.87995	2.14662	7.07995	0.707222	7.64662	6.62281	4.42732	7.07995	8.59106	6.89662	3.87995	3.76566	4.29813	7.72995	2.97995	3.97995	2.64662	1.35495	5.67995	5.60495
K102A addback	Dox	4.77934	19.4635	-1.554	19.8418	34.3793	35.4716	54.9222	37.1127	22.7024	46.0651	16.6255	80.6543	24.3349	33.0651	8.72051	35.3178	32.9612	44.0651	76.6293	0.904336	29.5793	29.6841	95.1489	22.6682	42.3248	4.196	27.7793	2.59752	7.85934	15.4981	18.6255	57.5975	38.1682	7.42219	31.1127	12.0793	4.83816	48.2793	30.0293	9.47934	17.446	22.827	14.2793	18.7793	12.5918	28.5293	11.7793	20.446
K102A addback	IAA+Dox	-5.28254	-3.47698	1.34246	-2.63254	-1.88968	-1.22301	2.18175	0.0924643	4.96746	2.96746	4.28746	3.39604	-2.74682	4.86402	-1.41715	0.967464	3.51292	0.0443874	-2.25476	6.07273	-0.282536	9.70431	-0.532536	6.23062	7.14928	3.06746	-3.31825	1.5508	2.46746	4.27996	0.379229	-0.724843	-0.499202	2.11032	3.83413	3.21746	-1.11587	-0.417151	6.69474	1.38413	1.24019	4.36746	5.84246	5.34246	2.09246	2.56746	1.96746	-2.17539
568(mRuby)
No addback	Untreated	2.03574	3.07083	-4.72617	-8.49759	-4.71426	4.50241	-0.876542	-9.89759	-4.36902	-4.39759	-8.79759	33.2649	0.702406	-2.13093	-0.768183	-2.82701	3.06604	-7.72617	5.32145	1.70241	1.58476	8.52059	1.85625	-2.44045	1.66792	-4.86902	8.91669	-2.58331	11.2024	-0.408705	-10.9899	-1.08331	5.20241	-12.2976	0.525935	-1.99759	20.3024	-4.17259	-3.63093	-5.22067	7.95241	11.295	5.60241	-5.12368	0.952406	25.9881	-0.759133	-0.115776
No addback	IAA	-9.04509	6.8731	12.6064	4.1731	4.7731	17.6481	47.0588	14.4606	4.1481	7.85002	18.0039	27.9953	3.2731	24.6064	15.7731	7.20167	5.3731	0.328651	10.916	-3.8269	-5.4269	2.63024	-0.0602375	17.9398	10.4874	23.1481	37.2398	-4.94119	8.21754	6.3731	7.60643	6.0231	-5.79833	2.20167	29.7731	1.10643	26.2017	10.5004	9.21754	28.2017	15.1731	16.3445	8.7731	10.5231	4.4654	5.8981	12.1731	9.43976
No addback	Dox	-1.01326	-0.277542	7.85579	-1.81088	0.379601	9.62772	-4.22754	-8.92199	-0.699764	-12.54	-4.47754	-8.97754	-9.22754	-0.316252	-8.58865	-10.3664	0.897458	-9.22754	0.772458	-1.83468	13.1475	-8.3599	-0.344209	2.62772	-0.877542	-8.90611	-8.39421	26.1588	10.1378	-6.79754	-1.61088	2.23674	-0.677542	-8.72754	-6.65401	-2.41872	13.3225	1.83825	-5.56845	2.96246	9.15404	-0.810875	-7.14421	8.32801	-1.87754	-9.22754	8.02246	28.2497
No addback	IAA+Dox	-1.28361	-10.9979	-11.3615	3.57354	-6.90698	-13.5364	7.66877	-10.7479	0.502108	-13.8729	-10.4979	-22.9979	-10.2836	-5.5217	-16.1229	-12.3312	-8.39789	-4.99789	-15.1646	-22.7757	-9.49789	-22.2479	-6.74789	0.402108	-11.7122	-8.76712	-16.9979	-7.92097	0.252108	16.8845	18.6421	5.84826	-14.4594	2.28782	-0.886781	-5.24789	-10.824	-4.83123	8.28782	4.73544	31.0989	6.34993	4.33544	34.6021	9.64917	6.64496	11.8968	1.86574
WT addback	Untreated	182.088	161.071	338.906	325.771	98.2164	288.371	264.921	142.296	136.588	266.338	260.254	430.296	168.528	122.242	461.538	206.125	129.024	207.671	290.314	373.286	112.271	281.031	218.517	219.671	133.171	116.071	18.2709	105.398	166.254	122.521	262.226	279.363	141.371	278.421	138.046	180.885	148.671	189.885	140.821	247.379	-0.329075	219.46	190.421	51.0555	96.3109	385.385	74.4709	93.4043
WT addback	IAA	172.769	357.934	245.963	127.417	194.363	220.563	140.106	146.886	39.677	85.1055	245.463	132.69	97.4627	324.17	162.106	316.74	98.9002	201.248	33.5081	173.696	383.163	271.316	294.796	194.796	78.7484	121.963	295.563	185.713	167.563	252.74	179.163	160.407	153.129	221.588	303.296	139.775	576.915	200.963	171.857	570.323	189.4	638.843	141.424	496.046	213.963	83.1445	253.963	192.963
WT addback	Dox	460.456	73.8547	646.632	632.252	270.077	500.132	491.49	558.799	161.405	34.9658	223.032	121.832	127.007	483.869	159.216	400.171	253.299	258.07	435.918	576.347	382.178	80.6325	209.775	558.211	93.4896	45.2039	317.049	355.266	271.527	175.855	281.275	356.257	364.716	369.275	402.49	235.091	499.632	308.41	421.786	546.966	9.79915	52.3944	115.347	509.314	262.985	223.632	169.587	272.221
WT addback	IAA+Dox	216.385	292.323	164.542	276.023	141.469	137.1	283.469	31.2089	111.34	357.616	52.3443	156.423	178.453	181.79	272.066	175.542	377.495	140.173	138.335	281.59	79.8607	123.923	289.323	342.523	284.971	152.723	263.812	284.923	97.2232	147.066	192.105	124.469	346.532	230.923	195.123	111.057	218.257	272.352	339.363	308.09	226.651	319.812	242.226	257.523	206.757	187.701	314.39	373.223
7-ala addback	Untreated	11.8712	-2.82409	19.4045	27.0545	12.2473	1.60449	41.6045	5.18782	37.4795	2.22949	19.781	39.5175	46.2199	27.4378	13.6045	16.6045	25.7116	16.6759	44.9259	30.1217	43.8267	20.7156	15.0712	-1.39551	71.8737	17.1759	-0.770514	0.904486	-8.16474	-5.82409	3.64796	3.00449	-0.46218	0.604486	9.17591	6.60449	6.47115	33.2295	5.07507	-2.56218	4.93782	14.3045	14.7473	23.2199	48.7378	20.9795	8.10449	-1.32409
7-ala addback	IAA	28.9266	28.3766	73.9266	1.05518	48.0433	141.698	83.1266	119.269	93.7516	76.0357	35.6822	44.2443	163.698	26.9448	212.627	66.6266	26.948	48.9044	43.2175	69.5881	44.763	31.7516	134.793	64.6266	105.96	169.189	87.1266	14.6651	25.763	117.827	35.6599	71.2099	49.9837	63.7695	43.6266	40.0599	87.4599	72.3574	1.90438	11.3766	47.8766	40.8913	23.1266	136.484	54.2218	3.41232	25.4902	77.1266
7-ala addback	Dox	195.508	63.6661	144.02	99.4515	94.2976	262.798	277.714	98.4851	123.798	75.1613	17.031	-0.702364	36.7262	210.182	123.012	302.752	111.726	203.278	132.259	141.964	154.592	110.415	97.5119	247.062	235.012	39.9851	73.881	98.7682	40.7976	48.4515	118.131	153.173	52.7976	70.1158	76.2976	140.964	147.548	121.233	79.9226	146.985	64.8214	135.589	114.898	119.886	17.7713	-14.6254	120.44	50.2976
7-ala addback	IAA+Dox	250.752	143.495	147.852	211.488	142.352	214.194	176.552	482.209	227.552	401.652	261.018	208.152	134.102	220.852	285.96	194.241	222.17	277.674	292.852	300.459	419.761	182.152	226.044	262.447	159.752	306.852	467.81	332.218	246.727	416.768	387.852	216.796	373.085	380.407	281.485	342.261	278.256	517.152	254.452	114.931	305.352	352.352	371.185	412.952	471.404	437.044	487.727	274.352
K102A addback	Untreated	129.007	53.5527	134.746	116.189	131.293	116.579	91.6739	130.007	42.1947	155.807	22.0072	140.841	375.626	128.722	56.0661	182.618	198.364	131.392	209.93	205.007	32.9072	191.307	231.382	291.407	136.241	236.257	157.874	230.807	225.125	97.6915	84.8254	46.793	99.3822	26.4283	119.257	181.807	182.416	75.0072	148.57	126.161	246.293	176.307	83.5955	353.757	218.445	67.1184	98.5072	78.293
K102A addback	IAA	171.793	283.349	173.323	215.682	275.015	273.587	83.4936	85.2653	173.89	186.785	191.9	161.192	248.215	233.785	231.652	185.849	154.126	127.444	150.078	151.015	287.015	221.015	150.349	134.557	255.197	16.4598	132.587	202.015	133.615	183.571	206.215	168.243	33.682	159.444	212.278	255.215	161.015	83.0986	183.615	29.0153	198.379	161.328	184.349	277.415	137.349	5.89031	80.6153	142.015
K102A addback	Dox	88.1066	344.468	151.898	189.294	232.465	360.155	551.589	288.065	492.655	734.732	405.193	635.898	339.509	368.232	165.555	365.655	501.595	539.017	605.582	192.482	328.532	420.874	894.666	348.065	583.55	316.148	494.932	233.641	213.932	259.857	171.039	334.277	344.621	201.589	137.922	198.332	50.7316	578.732	229.148	307.732	171.565	199.636	282.932	232.148	268.919	330.482	329.27	213.565
K102A addback	IAA+Dox	130.723	370.89	252.973	324.323	163.08	557.414	111.152	181.973	243.938	158.08	191.903	371.009	180.366	412.809	267.3	210.057	224.496	266.377	151.668	354.539	265.64	376.486	139.623	366.065	141.223	533.973	295.009	180.39	130.834	153.036	220.753	226.223	191.357	74.0804	262.823	129.807	81.8899	92.2233	51.3142	136.89	226.86	196.423	13.2233	276.598	64.7233	148.023	158.89	210.938
647(CREST)
No addback	Untreated	631.623	1120.16	576.218	810.989	727.623	675.789	900.211	549.389	861.932	727.489	594.956	973.789	588.361	689.373	1203.02	661.437	866.608	624.361	1558.08	1469.22	1289.67	1142.88	994.02	660.932	1297.13	609.647	973.289	754.147	1188.12	1044.23	884.559	1034.79	725.456	768.289	859.142	742.889	763.189	654.789	886.456	762.02	682.102	914.456	1215.69	1089.31	1388.54	769.504	871.097	707.608
No addback	IAA	1213.45	1409.05	1079.45	1200.05	983.302	1213.7	1149.59	1490.26	1100.7	1394.52	1216.45	1343	1120.32	1471.45	1508.59	943.588	1316.55	1521.45	1175.87	1105.65	1053.05	1036.02	1160.45	1421.28	1327.3	1075.57	1435.31	941.445	1331.78	1261.45	1430.11	1379.45	1027.16	989.017	1197.03	1193.45	1184.87	1041.81	1575.11	1317.45	1350.55	1107.45	1101.95	1449.82	1208.75	1680.57	1394.65	1535
No addback	Dox	1131.26	1092.06	915.91	1187.68	931.224	2122.4	721.385	743.176	722.621	866.697	990.676	975.938	775.01	1566.86	970.565	552.732	954.01	697.885	785.676	833.438	1195.13	1085.69	776.176	1006.46	666.31	662.653	809.926	1125.33	703.51	1299.87	956.043	740.153	683.81	678.093	1011.69	1001.74	1243.96	987.615	870.146	1003.55	901.615	1188.12	676.176	1360.65	767.043	610.51	1697.09	2529.65
No addback	IAA+Dox	556.34	551.511	848.457	542.768	672.184	511.296	568.244	648.494	693.161	515.911	639.536	376.197	533.768	632.578	662.911	482.744	658.611	607.526	399.078	579.022	763.125	580.536	579.411	549.444	484.768	609.834	463.078	910.142	846.286	885.676	1274.87	1401.56	860.911	1046.31	1239.52	989.661	1285.74	964.411	1071.48	1134.98	1585.23	1395.74	1083.91	1025.31	974.44	835.125	1192.75	1029.05
WT addback	Untreated	631.558	1099.74	1075.7	1280.29	755.187	890.441	814.766	881.016	1128.06	852.753	1124.89	1086.64	1208.64	769.784	1005.97	858.732	832.583	884.975	999.999	828.411	756.108	1070.68	768.641	626.356	942.204	1003.14	931.108	742.823	566.391	810.391	993.419	735.641	795.141	765.475	899.829	854.927	764.641	779.356	959.591	1500.93	649.841	1196.85	772.141	888.488	1526.4	1031.36	1117.44	927.108
WT addback	IAA	1182.81	1210.4	701.356	497.547	471.856	530.856	592.313	811.302	883.099	671.599	700.206	682.093	468.123	1186.25	658.456	609.123	714.894	494.742	551.911	637.323	696.856	919.103	499.456	439.456	552.099	482.456	938.856	692.956	444.456	710.901	583.556	557.234	416.956	556.831	507.29	647.331	1193.5	497.456	705.456	1016.62	751.706	1598.94	644.072	979.123	560.156	597.274	971.831	984.523
WT addback	Dox	514.222	439.183	712.433	875.992	578.738	633.266	405.087	711.083	493.198	394.599	546.449	364.116	728.703	1100.78	383.433	502.362	442.849	633.953	502.587	563.659	593.334	610.891	723.873	671.99	340.516	357.802	386.349	835.449	563.147	671.349	478.587	572.391	699.599	501.087	704.659	947.474	464.516	875.183	752.977	649.183	372.349	549.373	554.587	802.061	728.751	443.816	756.152	660.751
WT addback	IAA+Dox	690.499	699.583	1117.65	543.383	924.247	1030.88	873.52	858.597	669.05	991.422	991.304	739.283	892.295	1091.48	1036.6	1091.6	991.026	959.383	1275.35	1568.45	914.508	981.883	877.15	1282.15	1372.79	759.083	898.439	902.15	1030.38	915.788	717.429	737.52	1124.93	796.74	842.083	977.617	899.55	1412.17	1696.2	894.217	994.156	489.772	1725.37	508.683	530.05	910.217	1098.55	1231.53
7-ala addback	Untreated	630.063	492.296	550.129	1012.67	704.51	624.439	1161.09	608.629	730.921	620.609	946.62	1138.36	699.411	713.963	674.51	768.796	997.51	531.367	1250.62	1013.38	941.24	631.24	743.329	596.646	947.45	756.796	761.609	499.996	384.488	395.367	1068.06	588.296	612.663	585.263	536.796	665.609	527.996	1002.7	747.914	488.629	731.338	1384.7	551.939	741.796	994.196	643.921	375.046	551.867
7-ala addback	IAA	735.366	471.758	494.233	719.133	699.549	589.918	699.216	718.061	942.445	990.178	1083.41	736.574	1143.78	611.451	1202.38	1265.56	1437.28	865.521	614.36	755.248	823.723	910.633	780.855	801.133	1215.51	722.82	1052.32	773.786	702.905	783.433	803.699	936.466	1008.06	1051.85	891.883	743.166	1198.97	735.325	655.299	1093.84	997.258	736.103	1035.24	725.418	825.823	681.347	884.133	540.061
7-ala addback	Dox	927.143	834.143	1055.23	751.487	765.641	1007.46	929.73	706.501	797.421	1574.15	899.497	525.564	965.35	1403.56	877.492	1526.97	879.469	1343.26	1157.99	1053.65	1081.98	928.034	821.564	918.917	1321.23	837.751	1030.9	918.446	585.147	636.718	1029.98	991.439	834.73	700.837	695.939	1012.23	835.064	883.08	765.189	866.876	1151.56	1161.73	981.564	939.27	811.722	664.641	931.992	819.655
7-ala addback	IAA+Dox	608.815	751.401	729.115	829.661	673.349	893.194	701.715	724.33	852.415	712.115	722.282	776.749	677.865	666.865	1314.09	775.171	567.979	1319.45	772.949	1285.76	1240.57	493.815	863.577	1008.09	582.815	733.715	1867.07	913.615	879.49	1198.2	1106.39	1038.28	1095.82	1211.34	1152.02	1135.98	1683.09	1400.5	1291.02	1254.93	1347.31	1218.95	1212.03	1141.55	1561.25	809.308	1575.53	1172.93
K102A addback	Untreated	664.63	831.352	896.941	1043.12	700.992	835.254	956.802	642.83	753.897	670.097	745.73	728.064	1216.9	936.04	1106.49	1155.12	771.683	917.051	801.436	673.897	753.747	655.997	836.022	550.697	1087.23	598.814	733.23	1347.74	1074.43	707.687	854.261	778.183	376.647	783.213	503.46	663.097	560.352	714.183	868.21	755.051	527.754	791.247	533.662	541.147	792.085	489.897	452.611	932.933
K102A addback	IAA	446.508	541.397	546.576	867.578	639.792	748.587	709.73	525.313	532.48	610.038	946.845	738.612	631.43	587.115	462.73	669.23	696.73	659.587	679.98	729.83	464.93	602.13	675.997	1006.77	724.275	603.841	751.016	634.873	543.13	726.619	705.63	924.23	414.397	932.444	1158.94	391.73	717.008	542.98	1004.73	918.23	967.912	631.417	687.063	731.33	855.147	494.605	584.997	542.855
K102A addback	Dox	662.87	813.166	601.911	811.495	819.278	1825.71	1370.74	662.245	1461.21	1330.82	797.898	1703.29	1012.86	823.173	743.862	1303.51	1537.11	837.602	1773.29	759.62	802.045	1625.51	2036.18	840.133	791.654	1004.58	1264.74	718.017	1230.06	1172.81	867.975	1028.38	1065.97	923.53	1054.93	908.945	802.803	814.845	1035.49	1165.54	1050.24	1536.32	1266.59	1145.91	991.37	1453.71	1549.98	1170.99
K102A addback	IAA+Dox	502.115	569.059	493.031	687.081	489.281	986.758	612.853	548.656	753.996	868.139	1211.04	854.71	552.067	1415.87	830.743	751.698	983.009	847.051	556.392	971.439	696.281	1244.07	619.281	1084.76	929.554	1239.78	699.424	545.531	718.059	873.906	997.576	743.666	836.415	489.996	950.081	782.531	722.865	627.743	651.827	670.615	748.1	874.881	645.656	791.406	740.031	665.881	690.392	568.567
Replicate 2
488(GFP)
No addback	Untreated	162.61	277.758	187.082	325.166	191.749	108.978	471.089	246.228	254.781	262.832	197.832	474.594	258.166	384.316	357.166	266.166	348.309	518.124	99.3422	-3.94538	310.444	282.866	288.666	369.401	352.766	207.243	264.978	294.277	294.451	223.639	259.737	264.866	263.499	321.166	220.766	429.499	202.166	207.261	361.166	255.695	350.166	294.999	452.666	317.466	184.566	333.737	321.075	305.348
No addback	IAA	-4.19719	-6.30434	-3.78053	5.92781	5.55281	6.55281	-1.19719	5.63976	-5.28053	-4.91386	-5.44719	-0.197193	3.15281	-2.94719	-3.67796	10.7528	-4.01862	-2.11386	10.8861	-1.37576	7.45281	-4.71992	-0.197193	10.7195	-7.5583	1.15281	2.55281	5.05281	4.25281	4.4417	-5.11386	1.62973	-2.0583	2.48138	3.10836	4.33058	6.40995	1.58614	-3.04719	4.99725	6.25281	-4.78053	2.77503	-2.16148	-0.947193	4.55281	-0.447193	1.7881
No addback	Dox	125.724	218.243	168.675	1.61786	70.9046	155.093	152.618	199.693	162.493	211.339	92.6179	189.916	224.293	237.743	174.809	234.048	269.779	195.893	59.9544	90.8565	-2.27637	151.576	255.339	118.493	228.207	212.967	162.35	89.5299	92.35	264.434	84.0643	113.193	16.8054	209.715	81.4929	255.707	234.064	149.937	512.064	37.1929	276.914	146.36	166.493	41.4929	170.993	273.993	165.593	181.856
No addback	IAA+Dox	-0.687687	1.64565	1.64565	-0.887687	5.03454	3.72898	3.43353	5.47898	6.31231	6.79716	4.42342	5.22898	4.47898	-2.39602	9.34262	-1.39602	4.80251	6.27898	5.90206	4.47898	0.47898	8.42342	0.286672	6.92016	1.53454	3.86787	1.35398	-1.02102	4.25171	2.97898	2.40003	7.35398	4.55041	6.2012	5.27898	3.97898	-1.67102	5.97898	0.440518	0.671288	1.27898	-0.52102	-1.82102	10.9202	2.86787	1.20625	4.47898	10.979
WT addback	Untreated	35.8076	140.115	157.998	101.463	3.94866	152.901	15.8653	161.115	177.315	138.74	86.7153	192.115	149.115	265.515	333.115	138.199	159.83	136.449	185.734	224.582	409.269	174.905	115.053	249.282	232.865	174.423	198.815	116.206	149.115	295.57	254.297	199.515	228.115	315.815	15.1922	265.074	211.115	221.57	84.6153	213.024	163.782	295.115	523.115	20.423	276.928	101.415	276.57	198.83
WT addback	IAA	1.20672	-2.11471	-0.431375	-0.749323	5.69779	-3.2536	0.635292	-3.69804	7.01029	-1.45562	5.06386	0.362565	-0.364708	-3.65042	-5.58693	0.801959	3.26029	8.70196	8.27815	3.80196	6.01029	1.63529	5.77815	1.45882	3.88529	5.51029	1.77815	5.35751	11.7603	4.92941	13.4686	8.92101	10.902	6.23529	3.34958	-2.03137	1.49243	3.78914	6.34958	4.01029	9.34958	8.43529	6.43529	2.43529	7.18075	5.53529	4.90196	10.3853
WT addback	Dox	11.3999	21.1678	6.89994	3.95456	9.16779	26.0428	8.80946	5.54279	8.84279	8.08125	3.54279	7.31552	19.4714	-4.63903	24.5428	31.5428	25.9872	21.2928	12.4476	36.9973	8.85529	10.8586	19.8206	19.9973	20.2928	36.5428	3.66044	19.3761	23.8428	13.9872	33.0983	7.39994	11.2428	11.3285	9.87613	18.0165	11.6678	11.8553	35.6539	17.9973	-0.040541	13.1428	14.7028	5.75708	11.7928	20.1856	7.00433	24.7928
WT addback	IAA+Dox	-1.31836	-5.04336	-10.8184	-2.66836	-6.26046	-5.81836	-8.58502	-1.80725	-1.79336	-7.18759	-4.41836	2.02609	-2.81836	0.127097	1.01021	-1.58502	-2.13264	2.83164	1.70664	1.80386	-1.12424	3.04831	-2.64058	0.248309	0.456642	4.1372	0.169877	2.43878	1.83164	1.24831	1.4278	4.24831	3.69275	3.58164	4.2245	-0.64058	-1.65645	5.91498	1.65857	2.79593	-0.807247	3.70664	5.41498	2.41498	1.43878	4.58164	4.52901	-3.35169
7-ala addback	Untreated	485.613	366.488	516.155	325.863	332.15	347.238	232.938	470.182	390.238	328.294	235.238	587.551	24.6269	196.205	231.507	418.405	383.011	555.405	330.905	662.294	721.738	178.738	586.147	725.521	452.738	398.309	347.926	580.349	828.682	313.283	347.374	306.2	430.988	450.405	559.374	471.321	595.294	166.801	395.571	192.438	705.288	519.905	559.988	219.465	445.797	543.15	373.738	634.738
7-ala addback	IAA	3.29596	3.6064	-0.19122	0.642113	-2.85789	1.86434	1.6127	-3.76698	-2.10789	1.68057	3.71354	0.342113	2.031	-0.857887	2.3564	-1.35789	-1.71503	2.71354	1.02447	-3.48289	0.380208	-10.096	2.34211	-3.02455	3.36434	-0.948796	-0.19122	0.427827	-1.35789	-3.93481	-0.627118	0.78497	-0.635665	-0.0117331	-2.15418	1.91989	-2.78096	-4.4231	0.80878	-0.982887	-4.1436	-3.31943	-3.19122	1.82068	-0.545387	-1.45789	1.20094	-1.35789
7-ala addback	Dox	195.214	196.588	44.9451	240.177	215.257	152.427	115.269	220.802	240.874	282.802	296.802	204.552	164.386	109.659	238.395	98.588	107.013	87.4273	189.033	140.602	116.052	163.445	214.348	-11.6977	181.802	33.4023	213.136	186.052	98.9273	82.1594	281.913	-1.59773	139.49	177.269	166.552	243.147	181.802	171.469	156.802	239.945	227.893	118.62	-2.84058	294.469	308.945	-3.74318	162.945	318.802
7-ala addback	IAA+Dox	-1.73239	-8.31811	-0.0181064	0.254621	-4.16096	-6.51811	-5.36426	0.781894	2.69618	-1.71811	-2.96547	2.14856	-0.665165	-3.26811	-0.580606	-1.01811	-1.68477	0.436439	1.89856	0.0218936	8.41047	1.26761	-0.325799	2.62895	0.696179	3.48189	1.25967	6.39366	1.34856	0.64856	7.18189	-0.129218	3.25462	-3.71041	-0.171953	6.61826	5.19928	2.26761	10.5374	2.81523	4.18189	2.73189	4.83904	3.7438	0.999135	6.42634	0.712663	-2.11811
K102A addback	Untreated	21.9652	74.5843	56.0678	113.132	72.1167	97.4986	16.5208	120.584	61.4414	57.7986	50.0843	118.013	50.0986	108.299	116.899	39.5765	46.82	64.8801	21.4515	48.7849	54.8152	42.5042	31.2936	56.9087	11.0071	30.241	55.0879	84.2373	50.8152	70.4515	18.4515	42.0453	46.2373	77.6515	35.396	16.5042	48.7182	99.3265	61.981	37.014	32.514	46.6896	52.0765	98.7849	106.421	37.4515	28.9515	39.7849
K102A addback	IAA	-1.74236	-3.1767	0.462185	4.48996	0.670518	1.11218	-0.144958	-0.57353	2.71218	4.28361	0.283613	-2.12115	1.28361	3.18277	-0.162815	0.112185	0.975343	2.08718	1.85504	1.79552	4.86033	1.14076	4.50166	-0.162815	0.912185	3.60107	-0.176704	-3.78782	-3.28782	2.58718	1.25764	-0.912815	2.61218	0.712185	0.962185	-1.88782	-1.71639	3.71218	1.11218	1.47689	-0.0378153	0.327569	3.06933	0.962185	-0.0878153	-1.62115	6.01218	2.64968
K102A addback	Dox	11.4879	4.59623	9.56289	-5.91488	15.9343	0.418449	0.392305	45.2915	22.1706	10.6129	18.6356	14.8629	-3.38711	32.3629	28.1962	11.9296	12.3629	4.49926	31.1962	11.3073	3.72004	34.5772	11.9879	9.03681	21.7379	16.2518	18.9064	45.2542	8.86289	13.8153	13.9296	0.762893	31.1356	6.46289	16.4083	10.5816	7.27956	10.474	5.69623	7.86289	1.09017	14.2915	10.9105	33.2379	7.63212	-1.22044	15.3296	5.16019
K102A addback	IAA+Dox	-3.50541	-2.43398	0.376947	1.32793	0.761261	-3.10541	1.67978	0.956132	3.05015	4.49459	-0.00540604	0.161261	1.49459	-2.86904	-3.60541	0.994594	3.53626	3.64274	0.637451	2.19025	-0.505406	3.82793	-0.838739	-2.38041	6.31278	-0.616517	1.72536	3.86959	3.35174	2.95613	5.63745	7.18209	0.903685	-0.0508606	1.54459	-0.305406	2.11959	0.605705	2.13745	0.780308	0.661261	-2.91717	-0.0609616	1.78031	0.494594	-1.58233	3.04005	-0.616517
568(mRuby)
No addback	Untreated	-3.85124	-10.7772	-8.10124	-9.18458	-7.51791	3.89876	-3.50509	-10.9137	-13.082	1.14876	2.14876	-11.5655	-11.6974	13.7488	7.05785	0.948758	-10.5655	1.10709	-7.38065	-0.740131	6.37098	-2.85124	-0.565528	9.38405	-1.85124	-2.31278	2.27376	-2.74013	-10.0655	-0.00913703	-1.13696	-10.3512	-7.93458	8.62244	-1.15124	2.48209	2.68722	29.9107	-10.2001	-5.79242	18.5773	-6.35124	-5.85124	-1.25124	3.24876	-8.42267	16.4215	-14.5785
No addback	IAA	-14.0751	-12.5156	-12.8807	18.8416	34.913	1.94157	-9.74177	4.38505	-2.99177	-8.7251	6.34157	-4.90843	-0.658433	8.34157	0.649259	-0.658433	65.4844	-8.15843	12.6749	9.48442	7.94157	-12.0221	3.59157	11.3416	-4.26954	3.34157	0.541567	3.84157	11.2416	6.56379	-6.59177	13.4954	11.0916	-13.087	11.3416	14.786	8.05585	29.6416	2.74157	57.5638	21.0416	-5.65843	2.56379	-2.30129	-0.658433	5.70157	-7.11298	16.0474
No addback	Dox	-3.34931	2.43915	-0.629033	-5.43585	13.0127	-4.41085	23.3766	1.58915	0.605816	-1.04162	4.06415	1.61223	10.3891	-4.81085	2.08389	15.9669	-1.23942	3.58915	-0.964697	3.64369	2.11223	2.60582	-5.04162	2.39968	6.14153	-0.179272	-4.95371	8.18915	0.332006	-8.63438	3.90343	-1.71085	2.75165	-7.03307	12.7891	8.01058	2.90343	-5.92196	2.61772	-8.06085	15.3997	7.65582	-5.91085	5.61772	-3.97752	-4.97752	-5.01085	-5.99267
No addback	IAA+Dox	-9.14136	-7.66913	-1.22469	2.64198	8.55309	5.77531	-4.17924	3.69198	33.0253	10.8662	-1.00247	15.6503	2.19198	-9.34969	6.32076	-15.9747	5.59884	8.37531	4.46762	25.6086	-1.52469	2.21975	-3.22469	5.89296	14.3309	-9.00247	-3.34969	-10.0104	3.13895	4.90031	1.77531	17.0253	5.34674	15.8864	2.27531	15.8864	15.8253	19.7753	-7.76315	-6.45546	-3.62469	-10.5247	-11.0914	8.06943	31.6642	-1.77014	-1.47469	1.97531
WT addback	Untreated	35.6435	225.836	129.806	110.118	32.0025	123.264	56.9608	104.336	98.7358	224.148	20.1358	112.211	64.7644	218.696	96.7644	96.8358	78.9073	75.8914	161.479	210.736	347.413	193.336	54.8983	193.003	124.169	187.72	172.336	119.609	143.669	381.609	196.336	91.5358	222.151	255.836	42.7974	248.878	101.236	185.018	41.7525	140.699	117.753	387.736	472.336	29.7974	241.273	140.136	190.154	121.622
WT addback	IAA	127.921	131.153	284.111	307.547	348.715	221.667	125.578	152.111	215.778	136.869	107.921	273.687	6.0778	313.492	188.556	135.778	312.965	509.311	293.635	247.444	219.153	181.478	298.635	295.66	333.778	347.903	358.492	424.222	506.278	525.425	427.778	383.206	528.778	338.578	40.7778	298.444	311.206	309.855	181.135	461.153	280.921	441.978	307.178	352.578	169.414	329.578	290.578	472.111
WT addback	Dox	173.712	223.479	176.926	144.09	167.604	222.271	181.921	89.8545	214.304	117.931	31.7545	243.673	194.426	29.9454	140.309	200.632	336.354	262.771	385.093	329.764	156.042	224.433	269.521	56.4908	336.479	277.354	12.9133	273.688	376.054	218.632	327.854	172.069	195.054	248.283	123.474	109.591	196.042	178.417	361.04	225.854	40.0211	304.254	246.014	319.64	148.771	244.283	99.7776	429.604
WT addback	IAA+Dox	110.071	31.2955	36.5705	88.5039	56.3284	64.8705	37.1705	105.004	130.046	24.7859	51.1705	125.615	56.1705	179.898	169.885	39.0039	78.0277	134.046	176.296	97.5039	95.0529	113.571	65.615	85.5872	145.421	221.504	43.8176	273.171	213.921	287.171	29.0167	148.004	109.171	124.171	127.313	60.9483	72.2181	156.837	58.3244	113.456	210.282	88.5455	97.0039	26.0039	214.742	252.837	133.96	67.9039
7-ala addback	Untreated	-2.58626	21.1012	6.12208	6.53874	12.5976	5.37208	3.93874	0.760967	12.0387	12.8165	-5.37792	32.1012	10.6499	-9.59459	-2.23049	2.87208	-6.64307	29.9832	3.53874	3.87208	12.1387	0.872078	9.31147	41.7127	36.5887	-4.38983	1.85124	38.7054	2.92763	-2.87035	8.26602	8.92336	24.1637	-2.46126	20.6297	70.2054	20.4276	6.10124	36.5387	1.23874	10.1887	20.0387	14.2262	7.81147	36.4211	12.5976	7.53874	28.5387
7-ala addback	IAA	78.4613	61.7965	44.0981	50.5173	34.7251	67.8203	38.2125	4.60819	7.82031	48.6152	43.2965	35.7536	27.1536	21.0536	58.7251	-15.013	27.2965	39.7251	63.3889	123.529	86.8679	-10.6559	72.4036	17.1536	94.1536	40.2446	24.7092	39.8679	60.2251	-4.30789	44.9998	28.2965	17.1536	39.9998	148.265	26.0425	323.077	49.1536	73.487	27.5286	10.4394	13.6921	50.8203	83.3322	70.7786	8.45364	11.9772	129.654
7-ala addback	Dox	114.452	36.288	49.5975	131.092	186.171	96.5915	74.5499	85.4388	132.788	149.762	138.359	71.6332	87.9665	54.788	91.1795	13.1451	48.1113	44.654	141.986	62.2165	77.779	77.1451	62.0347	0.341544	68.8636	-2.18346	88.5499	32.8415	49.0915	36.6451	93.3277	-3.48346	49.779	115.95	142.967	79.4579	76.2165	61.1054	87.1113	64.3594	39.4893	86.2165	8.43083	124.217	107.145	13.8529	92.7165	59.0737
7-ala addback	IAA+Dox	133.397	160.597	171.897	327.033	145.54	61.9968	151.435	188.897	180.825	138.597	296.555	176.897	191.103	140.23	263.647	3.80856	262.175	130.579	159.48	171.877	229.54	212.397	123.858	120.75	146.397	23.4801	131.452	350.397	380.397	367.609	205.497	222.73	285.033	128.243	86.5122	442.306	198.614	204.968	264.063	281.563	171.897	106.022	172.825	348.825	272.88	269.063	201.743	220.197
K102A addback	Untreated	9.90941	34.6237	21.4479	47.4094	16.0912	63.5594	18.1316	93.4808	41.0523	66.3261	35.838	79.0523	32.3094	50.8261	68.4094	64.897	102.358	110.861	62.4327	5.14704	24.4198	94.0944	31.8839	67.8327	33.3693	52.4102	40.0561	54.147	61.4198	70.5756	93.224	86.4908	39.647	99.547	73.2581	42.6734	43.8804	50.522	100.676	82.3345	23.7095	45.8613	46.522	72.0137	113.299	40.647	73.2834	35.4804
K102A addback	IAA	305.705	72.8868	115.553	225.665	206.053	169.087	67.0297	42.6011	263.512	64.8154	175.744	217.053	46.2678	192.181	261.762	181.087	179.834	128.637	168.887	139.47	233.442	257.601	301.834	199.512	209.287	255.887	171.887	74.7868	247.387	262.553	209.614	19.8868	252.337	168.887	205.762	149.587	166.887	168.487	113.087	166.181	65.6368	162.425	53.8868	144.762	99.4868	117.387	269.487	168.199
K102A addback	Dox	256.625	168.408	249.475	45.9486	322.803	68.9857	122.757	448.065	375.336	201.575	302.102	506.375	169.458	480.42	363.652	403.275	206.66	294.238	263.875	423.819	377.446	339.16	298.375	351.135	365	471.152	278.527	562.222	471.652	275.303	365.141	72.5745	463.511	140.275	466.42	259.437	353.208	175.902	150.763	186.39	262.693	192.089	96.6364	271.25	185.259	133.208	426.408	34.6313
K102A addback	IAA+Dox	15.0159	56.9575	103.626	60.3265	76.6765	-15.1068	306.706	345.128	167.41	149.66	78.8682	287.91	212.91	258.561	101.243	324.243	148.993	202.595	99.6004	370.221	143.854	68.2099	69.7432	146.743	835.652	144.077	437.359	257.618	174.743	155.589	424.172	358.024	319.425	35.7432	139.793	206.343	45.6182	244.188	130.029	65.3146	66.4099	83.9197	291.132	113.457	179.743	251.743	464.289	185.132
647(CREST)
No addback	Untreated	1004.36	1773.56	803.802	1063.64	964.135	896.594	1732.81	1386.97	943.507	776.858	977.702	1152.68	1025.28	1917.62	1343.33	829.169	820.254	2137.8	891.38	831.302	1293.14	874.069	1471.47	1740.44	815.769	868.353	1403.28	819.858	1036.04	1407.18	1449.33	1425.07	789.385	1996.97	1098.97	1323.64	909.661	1717.97	2054.9	985.498	582.683	1037.22	854.969	906.369	981.569	996.54	1138.61	923.241
No addback	IAA	723.116	620.425	756.838	783.783	755.425	723.483	856.699	1196.28	863.033	1004.35	723.683	815.033	924.083	1453.12	1215.51	935.483	1274.28	722.949	1329.84	1024.78	1294.28	783.646	937.533	773.783	984.283	1109.95	708.083	930.158	889.083	1105.5	892.883	1009.36	1625.06	759.925	1065.5	1170.84	751.568	2289.85	919.583	832.283	843.283	877.394	1314.89	1013.07	928.854	1939.48	863.828	1112.58
No addback	Dox	625.4	724.342	875.91	590.967	921.916	591.992	1092.78	1060.43	1441.01	1184.4	1223.22	1368.75	1312.99	640.759	1619.93	868.092	814.235	586.292	1106.86	934.365	855.092	897.342	793.477	856.408	1305.28	1431.25	737.949	1492.72	825.663	851.386	771.878	885.592	811.529	672.981	947.192	1735.02	820.806	639.425	1012.66	905.292	1246.62	1163.23	632.492	853.092	792.759	905.925	681.592	844.91
No addback	IAA+Dox	1024.25	1357.58	1054.8	1125.25	1896.47	1506.25	1756.7	1716	1831	1487.61	2059.8	1810	1800.58	963.624	992.249	823.749	1672.31	1400.65	1250.25	1559.5	1537.55	1039.69	1364.63	1386.72	725.138	838.36	880.374	1073.53	1175.89	1603.5	1371.78	2271.71	1398.89	1538.14	1459.55	1414.25	1608.1	1949.68	1231.56	1054.71	1039.45	991.249	1279.65	1861.01	1094.8	1743.7	1275.5	1499.85
WT addback	Untreated	1586.32	1543.87	1292.06	1846.07	615.439	1826.15	866.564	809.939	807.339	1317.88	823.939	898.689	834.082	2055.02	907.796	1163.27	921.082	980.495	1994.46	1856.47	1736.48	1908.04	1163.75	1430.52	908.689	1417.4	1732.44	895.394	1484.01	2397.58	1036.03	1276.34	2213.79	1079.74	1570.86	1875.65	997.239	1801.98	1139.11	1210.48	1318.52	2143.44	1232.44	1160.55	1150.69	1337.54	1378.94	1135.8
WT addback	IAA	1692.27	1995.39	2862.67	2818.8	2874.64	1985.04	1819.67	1895.27	1798.89	2535.27	1757.27	2265.45	1788.37	1556.69	1903.04	1666.27	2613.64	2694.27	2189.41	1782.77	2256.02	1959.37	1907.69	2817.62	2799.02	2663.14	2020.27	2858.38	2213.89	3081.27	1959.6	2061.69	3316.73	1656.87	1713.84	1562.43	1874.41	2135.73	2548.27	1812.27	2838.12	1948.47	2301.47	1581.67	2126.45	2474.07	2903.6	2526.85
WT addback	Dox	558.792	585.024	774.72	739.208	585.524	521.149	728.816	677.316	826.099	646.226	497.049	977.195	921.078	391.695	849.149	720.038	786.982	633.732	852.101	795.604	677.899	765.254	887.205	457.785	689.024	575.774	691.208	921.705	796.949	748.816	647.038	659.149	640.549	754.22	962.435	829.149	749.337	808.399	1400.52	894.876	689.566	617.749	1326.87	682.506	1158.15	732.435	625.995	666.816
WT addback	IAA+Dox	461.816	392.941	241.616	567.149	514.71	471.316	393.149	665.593	427.066	517.739	356.705	585.927	398.816	999.27	569.673	398.149	389.101	624.316	1042.44	681.927	613.051	938.149	513.816	609.316	691.878	774.871	643.227	537.673	742.003	369.316	530.662	707.566	661.927	639.566	729.101	408.149	608.387	492.982	737.662	621.244	683.316	693.316	568.399	718.149	723.101	567.982	709.026	546.149
7-ala addback	Untreated	655.845	958.033	736.637	673.47	1240.18	601.803	823.67	959.359	1001.47	1109.3	732.137	1393.41	785.692	941.47	949.47	863.303	824.47	1555.64	743.97	1061.47	1282.67	1139.14	1468.79	2077.21	1464.22	841.542	1191.28	1596.78	1421.36	957.788	788.379	796.855	1521.78	610.803	937.379	1597.55	1339.58	886.033	962.637	1234.62	1825.87	1202.8	1518.1	891.743	1689.35	1291.88	1115.71	1003.03
7-ala addback	IAA	1567.6	2180.53	1249.14	1549.28	505.426	1678.36	1043.08	644.959	633.224	974.91	837.569	640.341	1148.81	807.941	1175.64	392.974	683.998	1276	1297.61	693.266	1685	1448.14	1558.34	616.974	1277.59	1430.23	837.03	936.855	832.355	889.525	905.756	968.855	756.474	691.525	1561.96	874.696	1033.6	1271.71	1083.47	796.391	520.569	841.064	992.474	1440.57	1070.52	942.741	1314.38	1418.14
7-ala addback	Dox	1042.15	978.585	1455.35	1503.44	1429.53	1317.19	1078.24	1636.66	1691.09	1712.44	1049.01	1508.53	1623.53	597.728	1485.15	819.443	1209.28	977.38	977.827	1159.51	1320.44	920.228	1239.81	613.068	1157.85	571.643	1261.53	885.318	1286.76	1033.73	899.887	972.643	1316.69	1044.91	1293.03	1788.58	1449.16	1023.94	1463.92	829.871	778.624	868.715	971.371	832.943	1083.09	975.533	1028.66	1124.01
7-ala addback	IAA+Dox	716.563	723.449	1062.05	1279.3	930.635	830.449	1551.5	856.349	654.706	1055.45	1376.22	625.849	1371.26	1067.27	2104.16	1113.03	1662.74	1078.85	857.932	1657.45	812.563	745.277	897.234	1339.5	590.135	863.682	1208.07	1220.14	2482.65	1947.85	1310.25	1223.74	1410.76	897.08	1345.93	1470.3	1409.81	1164.99	993.516	761.682	1256.55	1152.47	1287.85	1462.04	1780.69	1042.52	1742.54	1160.65
K102A addback	Untreated	1778.6	1586.08	1970.78	2071.93	1696.12	2568.08	1579.05	1578.22	1645.93	1695.93	2006.51	2108.22	1677.53	1939.35	1943.93	1675.92	1821.01	1307.6	1439.74	1300.57	1722.9	2006.86	1925.38	2591.12	1658.89	2131.7	1389.17	1625.89	1440.72	1371.03	1814.4	2080.8	1776.89	1495.17	1662.95	2010.75	1310.11	1890.24	1545.88	1761.49	1830.42	2284.65	2564.64	2022.71	2513.66	2277.95	1614.08	2200.21
K102A addback	IAA	1211.79	918.783	1146.76	861.227	1870.51	857.438	834.41	776.338	1486.84	1282.48	968.053	824.338	1570.24	1616.87	887.588	990.538	1489.34	980.838	1039.05	1210.92	2341.01	982.624	1447.71	942.213	893.338	947.338	1191.89	975.538	801.838	1733.26	1087.79	914.963	1682.54	932.481	1473.96	896.438	1302.81	970.938	631.338	1188.93	970.963	850.492	1085.91	772.963	994.938	879.005	1111.04	1180.59
K102A addback	Dox	1156.29	864.77	1078.27	956.482	704.87	750.704	771.37	1706.75	1210.06	1123.22	1707.19	1390.62	676.704	2410.6	773.593	1226.24	1761.01	622.098	1338.87	1521.76	1138.66	1923.08	937.745	1797.89	1605.62	1589.09	1581.07	1437.46	1384.04	1451.32	1155.1	859.07	805.279	814.97	788.279	1075.43	727.204	1283.23	964.815	1011.04	1337.1	1062.44	1101.99	687.62	927.755	760.62	947.37	1425.67
K102A addback	IAA+Dox	605.531	677.362	1332.31	693.326	691.676	835.976	1376.22	898.615	653.298	677.576	467.451	1068.63	540.076	680.713	508.376	1074.2	1126.7	1362.52	434.791	1627.9	1185.8	750.076	474.298	708.326	2318.08	663.965	863.461	1894.33	760.791	720.615	1500.08	2001.61	1249.12	537.167	917.626	867.61	1030.83	1002.85	884.148	716.362	636.076	755.37	796.91	683.362	654.41	987.345	1144.71	847.798
Replicate 3
488(GFP)
No addback	Untreated	319.841	342.746	411.575	477.063	597.341	22.7412	631.541	398.413	-0.625437	-9.40877	-8.46646	-5.35877	539.279	582.984	167.841	377.008	418.008	321.841	393.149	365.457	695.957	431.38	96.5079	465.375	110.38	13.6412	376.018	812.262	574.569	484.413	326.665	341.887	40.7162	273.841	460.241	344.591	516.999	469.041	436.114	452.205	550.675	512.397	187.764	248.746	435.457	626.606	538.75	546.841
No addback	IAA	-10.4296	-16.0046	-13.6296	1.43039	-12.7296	4.57039	-14.1296	6.33706	-12.1296	1.64459	-7.79627	-1.70536	-1.27246	-4.74499	2.72754	-11.9296	7.87039	4.05789	-4.46294	5.62039	7.17809	4.14312	-9.32961	4.19039	5.74539	1.03706	2.97039	-4.20961	6.59767	0.814839	-15.7963	8.24539	3.13706	-9.68516	-8.70103	8.05221	7.43289	3.93706	7.94732	4.09767	5.74844	6.93706	-11.701	2.02424	-2.00461	-1.00461	1.94732	-7.79627
No addback	Dox	778.793	46.3487	462.182	387.349	460.968	403.396	89.8487	491.349	392.015	398.396	82.882	608.182	480.825	396.349	507.447	887.349	598.396	353.682	870.605	582.015	431.111	711.482	581.432	313.682	581.5	580.111	802.082	123.182	492.825	551.245	631.082	436.382	497.882	665.015	256.409	30.482	603.623	580.968	506.182	183.46	123.582	624.682	627.807	433.282	449.126	483.067	989.64	656.015
No addback	IAA+Dox	-6.43806	-3.63036	1.78417	-3.08091	-4.43806	2.50312	2.99051	1.22861	-4.30472	3.56194	1.7048	0.48502	-2.06306	4.31194	7.02348	3.22861	-0.660279	0.673054	0.792712	5.02861	4.6074	-2.80169	0.7048	-1.58091	-1.50949	3.29879	4.31194	7.25425	6.24944	4.4081	5.39528	4.22861	7.36194	6.71984	11.4786	6.40405	18.0619	6.71579	4.24944	10.6529	7.76194	8.96194	3.82281	10.1619	5.17733	7.43694	11.3119	6.45083
WT addback	Untreated	127.101	92.1078	-15.5098	-13.1007	114.324	198.724	103.263	286.407	213.678	126.574	138.755	179.144	118.727	197.354	192.428	229.99	179.59	123.606	189.24	101.062	262.562	172.074	186.581	174.49	198.39	105.99	229.419	159.435	128.808	158.768	-5.70211	153.49	290.049	196.108	276.875	241.106	197.204	324.14	33.8791	220.99	171.07	319.657	55.1152	17.4902	7.60558	160.19	20.3902	209.343
WT addback	IAA	5.22243	4.66948	6.74448	7.4052	5.14221	5.86948	8.61948	4.94641	3.9806	7.80282	7.36948	7.44091	9.36948	3.86948	3.59676	10.2981	6.86948	7.47818	5.96948	4.46948	8.03615	0.702818	8.04596	0.58377	1.64726	0.980596	1.13264	3.72663	1.10758	6.27689	-0.844801	3.53615	5.57537	7.86948	4.86948	0.369485	3.48487	6.11948	5.9806	6.63615	4.58377	3.36948	4.66948	8.69301	7.93615	13.4849	1.86948	1.86948
WT addback	Dox	-7.68934	2.97733	12.6743	9.31066	9.7551	-3.22267	5.45352	1.86622	-1.85601	7.68566	6.82918	11.2107	9.72733	14.0884	2.88209	24.5414	32.3107	-0.68934	8.19955	15.1995	12.5607	11.5964	6.40157	23.3773	8.31066	14.3107	16.0964	8.88961	22.1995	9.47733	-3.46712	18.2154	38.4535	11.0607	31.4846	15.9194	24.1857	2.97733	5.81066	15.0249	11.0379	1.56066	10.844	38.2107	30.844	13.2337	9.08844	31.8989
WT addback	IAA+Dox	1.72174	-5.61159	-1.02826	1.82174	-3.46007	-1.11159	6.65924	-3.67826	7.22174	-3.27826	-3.67826	5.10636	5.00746	-1.38937	5.52174	2.3688	-1.77826	5.05508	8.12174	0.921743	6.10636	4.22174	6.79317	8.08538	2.24555	-3.15326	10.8329	2.57889	-2.77826	5.22174	8.57889	9.44902	3.30508	5.72174	0.795818	-0.222701	3.83285	5.32174	2.38841	-1.6354	2.83713	-4.80207	4.59674	0.536558	4.90356	8.42174	6.12174	2.90356
7-ala addback	Untreated	380.887	39.7867	588.662	142.43	295.748	142.887	463.887	501.037	271.887	562.787	303.087	490.024	738.144	41.3867	476.287	348.687	747.509	52.12	359.65	385.741	639.287	610.463	573.12	388.37	375.487	355.087	63.8867	558.287	703.176	223.43	304.287	356.43	82.2867	249.62	705.902	388.11	812.887	335.887	677.858	273.953	66.2867	612.923	539.21	536.358	368.287	590.525	291.12	523.12
7-ala addback	IAA	-1.17596	0.211863	-2.25288	0.539761	1.74162	5.2702	10.5035	5.2952	4.9202	7.02734	2.9702	-4.44092	3.2952	3.57929	7.40353	-8.4548	-7.23889	6.59877	6.2952	9.03383	-1.97266	6.78131	-4.59647	2.1702	6.4702	4.05255	-5.74647	-4.42071	-2.18695	-1.10758	-7.16314	-0.829804	2.55255	-1.80599	-8.5298	-5.19647	-1.0173	-2.5298	-0.538137	-1.8298	-5.77425	1.9827	-8.3298	-5.27098	-3.99647	-5.25288	-4.10758	-7.90123
7-ala addback	Dox	76.5609	409.58	108.128	298.428	148.273	383.656	596.682	27.9968	207.311	285.928	247.728	2.07369	211.478	303.364	200.409	355.153	400.585	318.37	156.928	403.005	505.783	210.103	157.028	65.4275	156.005	155.751	13.4884	186.028	242.915	176.323	45.7275	352.294	105.783	-1.21691	367.828	161.07	283.644	481.522	111.323	223.955	245.358	403.836	315.37	95.4628	322.005	290.228	485.519	298.88
7-ala addback	IAA+Dox	0.777737	2.84024	-3.04044	3.77774	3.17774	2.77774	4.77774	5.4444	3.70081	3.87774	7.62389	5.3162	5.11107	-2.06842	9.92059	5.15274	-0.650834	6.77774	2.52774	3.80476	2.15274	7.77774	4.93158	-0.0222629	5.53964	5.05046	3.27774	3.37774	2.86865	3.57774	-2.37611	0.206309	7.06345	3.97774	3.02774	2.82536	-0.404081	4.17774	3.33329	2.39312	3.14137	-1.29369	3.92059	-3.29369	3.08543	9.20631	2.59024	2.89538
K102A addback	Untreated	220.472	214.222	148.422	124.347	182.491	191.122	145.833	245.097	15.4866	392.784	257.922	189.389	39.8647	210.904	216.722	395.183	367.293	334.722	40.0552	5.97189	211.847	16.1219	40.2219	256.833	13.2774	427.404	230.097	153.833	120.5	223.722	360.293	-10.4448	195.055	188.865	193.522	120.972	330.322	284.799	102.008	114.26	301.793	167.622	178.097	-6.87811	94.7988	115.995	227.472	231.222
K102A addback	IAA	-1.6151	-0.294045	-0.732507	-0.47976	0.0332275	0.805955	1.13929	9.53929	5.2605	8.00595	4.57519	5.97262	5.44232	4.47262	7.54509	1.19484	8.58373	9.33929	7.3849	5.67262	8.63929	2.75834	6.18691	5.80595	-1.05119	6.2504	0.091669	5.30595	5.30595	7.30595	3.92134	2.36151	-2.19405	-0.944045	-2.89405	1.68095	1.49826	1.90595	0.472621	1.88288	0.2605	-12.294	4.58373	-9.19405	5.10007	3.80595	2.73929	2.09167
K102A addback	Dox	-2.97408	-1.15742	-6.6256	-7.58519	1.76834	-2.57665	-1.76895	-6.12321	1.23606	-0.352871	-3.66456	-4.25186	0.637028	26.0497	9.26951	-1.77617	5.33544	-2.30742	4.23606	14.4148	7.85925	0.0346893	-2.28361	12.5676	-7.6963	2.31758	19.1926	-0.807416	-1.6963	11.9069	-4.02964	-5.47408	-10.3074	12.3259	1.81758	3.55258	20.9618	6.89847	-2.59529	57.8593	2.10563	12.0108	15.7926	1.45184	3.60435	19.6926	12.0259	-3.08014
K102A addback	IAA+Dox	-2.91788	-1.09969	-3.70197	-4.1603	1.45875	4.22859	0.506367	5.00637	2.20875	-6.96982	-0.53067	3.71849	7.17303	7.72859	3.61748	6.17303	8.02303	0.900306	-6.68411	-6.00878	2.38732	4.17303	2.73553	-2.57697	-2.82697	-5.44235	2.17303	-7.29363	-8.07697	-8.32697	-5.49363	-7.82697	-7.12697	-5.6603	-5.13947	7.50637	9.8397	-7.62697	11.25	-3.1603	7.43619	-4.13466	8.8094	15.0961	6.37303	16.023	15.5064	8.48553
568(mRuby)
No addback	Untreated	-11.7325	42.5621	92.4383	18.8717	8.455	-7.595	-15.145	38.5621	13.505	26.455	-2.37193	2.505	5.8925	30.1336	21.955	13.7606	19.205	30.2883	16.5511	78.5511	51.3973	9.55115	1.37166	13.705	17.1665	0.704995	10.0579	15.2313	27.0686	15.705	46.9403	6.11409	49.705	-3.695	-20.195	-27.795	-13.7161	0.704995	5.61409	-5.65864	-18.6283	-4.62834	-14.7565	-8.81881	-21.7565	8.58735	-23.0223	28.4272
No addback	IAA	-38.243	-50.918	-36.7097	-26.743	-22.143	-14.843	-39.2097	25.1237	-44.543	-15.0591	-36.2097	-16.9369	-22.543	-4.23532	7.09985	-7.74301	24.0284	-3.79301	-13.8097	21.832	21.6878	32.1843	0.856992	-7.34301	56.1445	67.8459	-26.543	-13.503	51.5479	56.957	-12.7652	92.457	4.85699	-29.6541	4.45699	8.45699	68.5195	70.7903	39.2647	46.1388	37.2375	22.3903	-24.6859	-9.69685	33.332	-14.168	-26.0815	-38.0986
No addback	Dox	-14.6739	-35.8961	-38.2295	-3.39613	-38.2771	-12.4199	-37.1461	-4.06279	1.10387	-32.4199	-32.5628	20.9372	25.1515	-2.97946	-38.9746	18.3261	15.0086	-32.2551	-15.0243	9.93721	-38.1342	-14.5628	-13.0628	16.8817	-28.6537	14.7229	5.03721	-3.06279	-36.4199	-12.6253	14.2372	-30.4628	-11.9628	-22.0628	-8.6537	-22.3628	-23.151	-13.5628	-2.22946	-46.1183	-20.4628	11.5483	-1.43779	-17.0295	-17.8961	22.0526	-3.22946	-22.0295
No addback	IAA+Dox	-27.5664	13.8567	-3.45531	11.7907	28.5447	19.9042	11.505	28.878	6.76691	30.1836	15.2193	16.972	9.18357	20.9961	45.5874	42.5169	7.6558	-9.78865	43.5874	50.4336	26.7972	-13.021	0.433575	-11.4236	-15.7093	-22.5138	3.24607	11.5874	-10.2539	-10.8741	2.93357	34.8502	0.900242	49.3283	171.475	-1.51379	74.7669	14.972	71.1836	4.61539	27.4336	259.034	7.34662	34.1336	6.04896	2.49607	15.8502	15.7114
WT addback	Untreated	191.556	90.768	-23.5555	-22.6919	227.861	273.345	108.945	403.528	353.507	292.778	389.65	250.637	275.208	233.035	225.695	346.992	240.845	287.175	202.445	159.445	311.23	245.528	248.445	274.882	194.945	227.878	345.087	186.722	145.763	172.556	-15.9786	168.945	272.239	205.533	372.291	218.098	182.373	357.595	32.0556	344.637	199.665	311.945	74.4445	50.5695	53.0214	157.145	69.5445	173.239
WT addback	IAA	259.975	299.787	598.512	295.28	233.841	341.848	410.762	375.464	148.609	917.187	273.22	380.387	294.887	427.165	394.523	254.53	57.0536	554.952	415.337	354.387	222.47	346.054	171.74	253.815	188.72	300.109	84.1237	168.101	156.387	369.128	272.101	270.554	110.563	194.287	340.762	329.137	292.31	63.6369	244.609	469.72	272.387	398.054	317.187	294.328	93.9202	386.502	266.72	5.38689
WT addback	Dox	161.096	17.7626	23.4697	816.985	344.985	69.6515	39.5087	47.8738	294.318	387.277	303.022	221.252	452.402	979.874	87.9372	394.267	552.518	69.8515	395.429	462.985	650.235	214.652	457.833	654.585	130.752	100.518	281.937	304.599	777.152	225.985	304.985	402.223	1310.08	199.102	793.738	239.782	446.902	12.8738	167.318	388.937	255.742	253.402	174.518	345.452	819.518	420.805	1346.15	716.534
WT addback	IAA+Dox	262.367	261.033	126.158	97.5333	193.261	503.2	98.0958	93.7333	217.7	362.533	52.8333	223.456	137.533	771.089	558.333	193.827	162.971	184.367	269.733	464.533	305.995	575.2	197.248	280.079	624.867	393.721	307.089	150.962	552.033	409.908	313.676	343.624	139.45	387.311	431.385	604.033	289.644	164.033	306.533	250.819	695.11	304.486	36.0958	244.385	175.079	101.133	209.233	327.261
7-ala addback	Untreated	-19.5071	-37.5071	-7.88212	-20.7928	-35.7379	12.8929	-18.3071	-15.0071	-11.5071	26.4929	35.8929	-3.19134	47.2072	-13.9071	75.9929	54.2929	18.2707	-16.0071	-21.9617	17.402	-3.9357	18.5517	48.4929	-8.42379	-9.50712	7.89288	-28.5071	-8.50712	19.9373	-31.2214	51.0643	-34.0786	-13.2571	-15.6405	15.1852	31.6105	2.69288	-23.0071	31.9214	-18.9516	34.9929	72.7656	73.8775	63.4214	-37.3643	59.2072	-8.34046	53.9929
7-ala addback	IAA	44.5043	175.142	90.8889	66.9156	17.2076	225.55	228.1	209.288	149.184	154.779	130.25	89.906	147.725	185.623	140.784	64.9754	66.7141	159.208	167.725	134.169	85.8504	127.017	194.95	152.684	104.65	86.2916	38.1838	97.6232	127.779	175.684	194.684	159.85	144.35	234.589	27.5504	123.417	96.9754	41.7504	107.85	113.934	279.35	11.1629	184.75	34.6445	124.85	4.19658	105.406	130.779
7-ala addback	Dox	41.9994	433.627	147.383	180.233	73.2873	338.904	601.333	52.9481	207.499	202.833	169.666	99.2558	228.999	362.787	196.333	317.518	526.904	360.904	92.1828	342.111	411.222	269.833	108.483	149.933	116.833	59.7137	9.94145	70.7994	154.02	56.428	27.2703	182.866	137.055	-10.445	286.433	125.701	186.916	300.274	94.5709	137.969	105.854	168.637	216.404	56.0975	223.333	212.633	407.208	253.463
7-ala addback	IAA+Dox	121.354	251.812	216.892	2.43699	216.737	129.77	332.354	235.937	96.2831	415.137	383.899	210.129	352.134	148.822	450.866	428.062	160.794	284.137	289.937	284.464	225.499	298.052	340.206	191.037	454.818	599.846	245.062	63.837	233.71	139.037	275.437	48.0798	283.151	255.537	176.624	92.1513	301.71	347.837	266.993	272.591	302.71	258.151	128.866	369.151	226.745	171.366	357.249	572.731
K102A addback	Untreated	92.3931	134.179	92.8931	112.393	106.739	182.426	58.5598	201.893	49.3049	253.268	128.393	187.56	75.3217	138.075	181.693	569.585	254.75	160.268	35.5598	25.2264	122.268	-8.6069	58.9645	379.782	-1.88468	424.939	489.143	141.449	221.115	384.179	222.893	-20.7736	204.152	186.465	189.693	117.393	336.493	376.816	142.465	152.585	466.036	428.893	367.268	39.2931	144.124	277.62	223.976	419.393
K102A addback	IAA	190.879	183.936	480.113	131.56	328.309	385.684	52.6198	454.97	441.855	302.703	524.729	435.286	531.036	667.37	804.428	195.536	539.481	432.903	489.563	374.436	744.87	464.417	692.656	649.19	278.179	754.814	550.036	250.286	424.453	517.661	353.844	408.259	193.661	222.536	207.636	129.286	232.575	245.536	295.814	362.96	567.036	436.086	364.925	322.836	83.9776	86.6615	219.57	412.036
K102A addback	Dox	194.37	173.514	54.9052	167.814	163.329	296.16	187.968	117.604	245.597	187.814	150.719	354.148	78.0365	687.243	97.8912	143.346	92.2429	36.981	137.988	335.481	246.314	121.499	263.91	214.064	128.814	324.439	389.671	200.293	167.814	129.1	43.1476	57.3699	-57.0857	177.948	108.064	309.374	266.199	314.461	128.057	596.314	293.597	189.178	506.014	195.555	336.52	355.029	481.259	125.087
K102A addback	IAA+Dox	537.09	252.635	315.226	401.31	269.441	473.671	721.976	555.643	659.226	224.655	690.282	852.772	568.393	364.726	724.615	342.726	375.826	562.635	579.155	465.363	525.012	422.282	608.414	252.351	315.441	547.649	435.957	682.46	762.101	132.101	376.226	1077.93	536.526	771.726	645.164	363.282	131.504	437.626	398.342	738.282	319.937	443.572	260.575	176.88	127.793	648.026	685.06	164.601
647(CREST)
No addback	Untreated	678.227	763.561	590.294	631.227	679.144	423.627	847.127	497.87	590.894	390.602	433.458	301.827	648.79	679.656	583.477	526.116	642.227	568.644	602.92	681.612	859.535	609.766	567.061	792.294	507.766	452.327	700.227	1012.12	1107.16	739.442	808.345	668.455	512.415	419.627	463.127	347.727	645.385	438.127	993.106	508.318	360.061	560.783	388.073	602.703	505.689	525.168	437.045	518.561
No addback	IAA	474.575	373.85	331.641	672.055	542.108	404.775	353.641	519.908	287.403	983.91	300.141	797.126	564.76	487.052	501.903	482.875	671.832	567.85	539.241	753.537	560.205	593.884	348.175	712.095	813.475	1037.53	494.675	850.095	743.156	891.864	430.975	803.475	439.708	380.419	396.832	974.656	748.35	736.841	840.59	1227.29	1207.54	604.108	387.689	787.244	793.35	612.725	437.129	348.308
No addback	Dox	208.636	183.136	168.969	179.302	194.16	188.017	258.469	250.469	241.858	185.302	253.902	247.136	291.445	265.719	377.479	264.636	245.445	241.533	429.764	373.302	191.16	189.302	203.177	247.747	288.03	221.16	199.702	260.386	196.731	286.115	186.902	272.202	219.902	202.136	255.757	193.902	354.185	254.16	217.136	207.413	290.102	242.969	272.302	303.436	276.858	289.533	462.386	348.569
No addback	IAA+Dox	174.164	376.657	276.075	327.107	273.964	383.258	336.75	336.742	346.898	360.131	391.75	342.426	281.714	494.464	364.811	353.298	375.409	398.575	410.964	375.698	373.964	295.055	290.679	304.679	283.607	324.491	320.277	398.426	376.589	313.426	395.881	334.048	418.898	450.649	585.173	539.07	239.798	327.734	414.089	370.146	356.964	276.164	440.138	383.964	363.272	411.402	440.298	395.242
WT addback	Untreated	416.787	402.304	276.51	284.01	465.76	338.81	383.373	583.843	444.01	421.343	476.539	477.01	531.115	438.101	544.947	566.629	466.31	542.394	384.135	469.795	556.51	390.26	608.419	547.135	495.61	338.276	606.652	298.343	466.51	386.287	336.394	619.86	483.421	497.304	763.01	559.51	339.938	765.81	349.454	458.087	572.93	545.01	530.51	489.51	421.702	317.41	384.21	520.774
WT addback	IAA	598.867	380.361	489.286	737.983	493.071	529.238	432.786	613.315	580.606	558.828	431.661	489.161	510.161	322.384	732.616	341.876	520.876	661.683	527.461	467.761	413.911	313.828	410.75	358.876	420.606	567.606	461.846	362.304	574.59	681.087	523.733	463.495	621.103	480.461	434.411	348.786	536.392	434.911	604.661	950.828	447.161	412.328	340.361	526.573	557.295	672.815	312.495	383.304
WT addback	Dox	278.152	309.597	277.334	289.652	330.263	303.886	320.081	249.93	426.652	522.09	526.412	480.452	265.652	277.263	378.724	498.614	560.419	333.752	355.374	357.708	314.736	368.295	444.425	577.119	333.702	365.486	366.509	365.258	568.652	374.486	298.374	520.867	384.938	428.202	577.022	584.761	481.777	429.93	360.986	451.867	402.97	367.402	410.152	450.152	473.086	510.498	408.374	530.27
WT addback	IAA+Dox	225.684	221.517	217.684	242.284	293.093	284.017	349.934	537.184	272.35	422.911	547.084	356.799	387.327	326.739	338.784	348.419	366.746	282.517	288.584	258.184	389.722	306.184	359.898	383.547	539.803	304.184	441.073	263.898	344.017	293.434	403.898	429.729	350.35	451.239	446.48	476.684	296.184	306.984	358.628	397.041	606.645	436.517	342.309	535.887	285.275	276.484	293.484	305.456
7-ala addback	Untreated	232.017	210.317	277.192	241.96	293.433	276.817	301.417	361.692	358.817	318.151	341.817	486.87	336.674	347.317	462.817	470.217	398.039	261.317	296.363	321.545	406.389	519.994	281.651	274.734	220.617	320.117	297.717	372.817	376.817	296.96	376.889	296.389	275.067	312.951	333.586	470.994	327.617	302.617	290.389	325.484	478.017	415.454	338.74	509.389	213.532	690.96	273.817	361.984
7-ala addback	IAA	322.954	552.803	383.8	725.392	354.905	851.862	611.095	856.137	761.262	469.405	358.062	436.706	375.012	466.989	568.262	282.637	334.534	491.69	501.387	558.444	426.762	587.151	425.328	491.595	434.162	621.674	319.345	407.625	332.547	425.373	286.762	391.762	513.026	585.786	338.662	388.662	420.637	340.762	575.512	416.428	318.706	394.199	418.928	460.556	555.484	346.416	444.54	275.69
7-ala addback	Dox	393.693	561.217	493.176	429.676	518.094	446.99	414.64	645.353	567.859	385.576	573.109	354.968	688.443	795.094	566.185	887.832	514.705	579.848	640.576	399.721	399.498	580.401	678.926	572.526	517.943	580.276	536.667	403.409	656.714	650.371	554.089	474.876	587.665	375.054	856.026	653.75	711.109	749.747	605.371	494.276	630.32	800.798	453.919	476.453	410.721	410.076	674.484	818.58
7-ala addback	IAA+Dox	334.697	460.385	323.652	354.769	424.297	369.753	449.114	370.614	431.043	389.497	511.582	688.889	710.894	386.428	479.483	407.322	438.269	362.897	341.572	705.197	480.76	403.736	449.736	332.997	581.34	605.606	372.322	382.797	358.197	366.297	426.274	413.054	345.626	335.397	452.01	420.626	312.015	396.797	352.864	342.428	565.47	353.554	539.483	391.911	385.274	411.126	536.51	652.374
K102A addback	Untreated	260.292	305.346	288.517	210.917	395.802	421.484	220.973	413.355	302.653	313.292	338.117	207.584	391.06	377.963	180.017	418.34	257.132	390.667	245.751	276.167	230.667	240.517	273.917	313.084	210.64	470.872	307.417	248.306	339.417	317.703	328.703	171.917	445.677	231.56	327.551	324.167	214.417	305.956	183.275	298.648	596.917	347.117	267.167	210.817	238.571	366.872	401.667	347.417
K102A addback	IAA	374.648	258.501	325.778	342.796	401.201	322.23	228.701	292.234	347.883	318.367	326.393	490.784	310.246	416.034	558.179	279.367	343.923	314.367	480.174	343.301	266.367	314.51	514.558	306.624	247.272	237.367	196.272	527.076	237.284	260.701	351.162	239.034	187.576	201.201	187.601	245.201	292.393	277.501	202.812	295.085	250.883	313.351	423.96	478.751	339.348	271.201	392.701	309.701
K102A addback	Dox	265.839	316.456	272.324	253.172	377.778	389.313	498.236	417.4	468.853	411.778	391.172	291.283	218.394	269.648	419.506	463.318	201.363	336.839	426.81	215.839	405.839	374.453	493.077	382.943	251.394	260.131	312.506	364.158	230.95	209.077	305.394	246.283	231.706	331.706	249.881	353.346	331.121	386.564	363.657	280.506	351.549	288.051	279.506	386.394	370.329	391.934	484.283	379.506
K102A addback	IAA+Dox	393.295	360.022	331.033	318.075	408.658	524.547	518.658	498.742	693.373	315.015	747.51	714.295	360.992	557.658	375.658	528.408	492.908	439.749	306.087	318.658	467.944	355.658	511.408	363.408	450.873	372.966	349.12	374.392	295.533	332.033	301.492	296.258	326.658	399.408	481.908	345.881	356.436	329.558	366.889	387.547	466.079	378.12	727.295	553.658	489.125	638.858	545.725	459.096
[truncated: 5,000 more columns]
