# Supplementary material for: CENP-N promotes the compaction of centromeric chromatin
Source: Nat Struct Mol Biol. 2022 Apr 14;29(4):403–13. doi: 10.1038/s41594-022-00758-y (PMC9010303; doi:10.1038/s41594-022-00758-y)
Supplement: Source Data Extended Data Fig. 5 — Raw statistical data for the plots in Extended Data Fig. 5a,b [file 41594_2022_758_MOESM10_ESM.xlsx]

## Sheet: Extended data fig.5A
488
CA-CA (no CN)			CA-CA (+CN)					df/dd		af/aa		Fret_corrected
125838	90	123270	123654	2138	113383		CN	-	+	-	+	-	+
124083	98	124915	125456	2297	119263			0.979593	0.916938	1.03713	0.892409	5402.64	46385.1
132826	99	123025	124900	1758	116647		CA-CA	1.00671	0.950636	0.944091	0.975436	3948.27	53659.3
H3-H3 (no CN)			H3-H3 (+CN)					0.926212	0.933923	0.958943	0.872756	1044.57	46833.3
102781	72	103300	106880	1824	103444		avg	0.970837	0.933832	0.980056	0.913534
110299	74	106782	107930	1925	106680			1.00505	0.967852	1.01176	1.01219	-116.223	848.893
109676	79	108206	112525	1872	106081		H3-H3	0.968114	0.988418	1.02578	1.0273	-883.094	-28.5598
								0.986597	0.942733	0.984817	0.974103	2586.69	30.8717
647							avg	0.986587	0.966334	1.00745	1.00453
CA-CA (no CN)			CA-CA (+CN)
219	129342	134145	250	125670	112149
146	140281	132438	296	122091	119092
189	136298	130702	255	132957	116039
H3-H3 (no CN)			H3-H3 (+CN)
134	122813	124257	216	120909	122383
152	124867	128086	184	122489	125833
165	131071	129081	203	128666	125334
Fret
CA-CA (no CN)			CA-CA (+CN)
25857	7397	36445	25120	8789	77872
26080	8157	37262	24333	6873	82661
25828	8641	34588	27826	8455	80542
H3-H3 (no CN)			H3-H3 (+CN)
19604	8344	27631	19992	8419	28625
21135	8667	28700	20325	8786	28438
20191	7936	30502	21719	9558	30620

## Sheet: Extended data Fig.5B
CA_MN			CA_MN+CN (60 mM NaCl)			CA_MN+CN (200 mM NaCl)
%Boundary	Intercept		%Boundary	Intercept		%Boundary	Intercept
10.9762	8		5.6	12.3185		5.6	12.8848
10.9894	11		6.2	12.7068		6.2	12.8304
11.0297	14		6.8	12.4034		6.8	12.7462
11.055	17		7.4	12.7581		7.4	12.5462
11.0623	20		8	13.0703		8	12.5175
11.071	23		8.6	13.0105		8.6	12.2343
11.072	26		9.2	13.4933		9.2	12.2266
11.0771	29		9.8	13.3278		9.8	12.2163
11.0645	32		10.4	13.1318		10.4	12.1793
11.0533	35		11	13.2603		11	12.1657
11.0256	38		11.6	13.3845		11.6	12.3613
11.013	41		12.2	13.4482		12.2	12.3289
11.0077	44		12.8	13.6513		12.8	12.2822
11.0008	47		13.4	13.7115		13.4	12.2549
10.999	50		14	13.7667		14	12.1466
10.9937	53		14.6	13.8223		14.6	12.1248
10.9977	56		15.2	13.9314		15.2	12.1064
10.9989	59		15.8	13.9417		15.8	12.0847
10.9899	62		16.4	14.0065		16.4	12.0602
10.9869	65		17	14.1077		17	12.0342
10.9764	68		17.6	14.1432		17.6	11.9409
10.9743	71		18.2	14.1568		18.2	11.9217
10.9649	74		18.8	14.2735		18.8	11.8741
10.9592	77		19.4	14.1763		19.4	11.8626
10.9462	80		20	14.2796		20	11.852
10.9404	83		20.6	14.3391		20.6	11.8411
10.9086	86		21.2	14.4904		21.2	11.8321
10.9109	89		21.8	14.6141		21.8	11.8227
10.8649	92		22.4	14.7163		22.4	11.813
10.8307	95		23	14.8172		23	11.8043
			23.6	14.8721		23.6	11.7968
			24.2	14.9352		24.2	11.791
			24.8	15.0117		24.8	11.7857
			25.4	15.03		25.4	11.7793
			26	15.2427		26	11.7721
			26.6	15.2669		26.6	11.7583
			27.2	15.3149		27.2	11.751
			27.8	15.3541		27.8	11.7441
			28.4	15.4678		28.4	11.738
			29	15.5871		29	11.7321
			29.6	15.7111		29.6	11.7264
			30.2	15.784		30.2	11.721
			30.8	15.8952		30.8	11.7084
			31.4	15.9692		31.4	11.7018
			32	16.1039		32	11.694
			32.6	16.1574		32.6	11.6857
			33.2	16.267		33.2	11.6774
			33.8	16.3444		33.8	11.6696
			34.4	16.3954		34.4	11.6628
			35	16.3967		35	11.6566
			35.6	16.5241		35.6	11.6513
			36.2	16.5893		36.2	11.6418
			36.8	16.6112		36.8	11.6378
			37.4	16.7413		37.4	11.6334
			38	16.9155		38	11.6296
			38.6	17.0208		38.6	11.626
			39.2	17.1137		39.2	11.6224
			39.8	17.206		39.8	11.6188
			40.4	17.2195		40.4	11.615
			41	17.2974		41	11.6118
			41.6	17.3938		41.6	11.6086
			42.2	17.4147		42.2	11.6061
			42.8	17.4398		42.8	11.5928
			43.4	17.5035		43.4	11.5903
			44	17.6304		44	11.5886
			44.6	17.703		44.6	11.5871
			45.2	17.8103		45.2	11.586
			45.8	17.8697		45.8	11.5851
			46.4	17.9364		46.4	11.5841
			47	18.0081		47	11.5832
			47.6	18.0547		47.6	11.5825
			48.2	18.137		48.2	11.5809
			48.8	18.1167		48.8	11.5789
			49.4	18.242		49.4	11.5766
			50	18.3133		50	11.5741
			50.6	18.3585		50.6	11.5648
			51.2	18.455		51.2	11.5623
			51.8	18.4769		51.8	11.5599
			52.4	18.5059		52.4	11.5577
			53	18.5784		53	11.5556
			53.6	18.6462		53.6	11.5538
			54.2	18.7136		54.2	11.5521
			54.8	18.764		54.8	11.5511
			55.4	18.825		55.4	11.5505
			56	18.8753		56	11.5496
			56.6	18.94		56.6	11.5484
			57.2	18.941		57.2	11.5473
			57.8	18.9913		57.8	11.5464
			58.4	19.0408		58.4	11.5351
			59	19.0634		59	11.5363
			59.6	19.1408		59.6	11.5372
			60.2	19.1612		60.2	11.5378
			60.8	19.2296		60.8	11.5379
			61.4	19.2939		61.4	11.5375
			62	19.3301		62	11.5368
			62.6	19.3653		62.6	11.5359
			63.2	19.4262		63.2	11.5354
			63.8	19.481		63.8	11.5355
			64.4	19.5015		64.4	11.5356
			65	19.5452		65	11.5359
			65.6	19.5669		65.6	11.5362
			66.2	19.6303		66.2	11.5357
			66.8	19.6769		66.8	11.5352
			67.4	19.7458		67.4	11.5351
			68	19.7708		68	11.5354
			68.6	19.7945		68.6	11.5366
			69.2	19.8206		69.2	11.5383
			69.8	19.8404		69.8	11.5398
			70.4	19.838		70.4	11.5414
			71	19.8349		71	11.5433
			71.6	19.8883		71.6	11.5465
			72.2	19.9414		72.2	11.5531
			72.8	20.0019		72.8	11.5531
			73.4	20.0911		73.4	11.5576
			74	20.0989		74	11.5615
			74.6	20.1		74.6	11.5648
			75.2	20.1343		75.2	11.5677
			75.8	20.198		75.8	11.5701
			76.4	20.2436		76.4	11.565
			77	20.3057		77	11.5681
			77.6	20.3172		77.6	11.5722
			78.2	20.3344		78.2	11.5762
			78.8	20.3474		78.8	11.5799
			79.4	20.4006		79.4	11.5838
			80	20.4163		80	11.5885
			80.6	20.4184		80.6	11.5949
			81.2	20.4924		81.2	11.5957
			81.8	20.5454		81.8	11.6086
			82.4	20.5907		82.4	11.6161
			83	20.6081		83	11.6215
			83.6	20.6664		83.6	11.6277
			84.2	20.6806		84.2	11.6377
			84.8	20.7157		84.8	11.6505
			85.4	20.7497		85.4	11.5691
			86	20.7946		86	11.5739
			86.6	20.8171		86.6	11.5791
			87.2	20.8617		87.2	11.585
			87.8	20.9124		87.8	11.5915
			88.4	20.9412		88.4	11.6345
			89	20.9774		89	11.6308
			89.6	21.0274		89.6	11.6424
			90.2	21.0779		90.2	11.6347
			90.8	21.1178		90.8	11.6554
			91.4	21.1586		91.4	11.665
			92	21.19		92	11.6741
			92.6	21.1246		92.6	11.6837
			93.2	21.1366		93.2	11.6921
			93.8	21.2607		93.8	11.7007
			94.4	21.2905		94.4	11.7126
			95	21.3807		95	11.7328
