# Supplementary material for: CENP-N promotes the compaction of centromeric chromatin
Source: Nat Struct Mol Biol. 2022 Apr 14;29(4):403–13. doi: 10.1038/s41594-022-00758-y (PMC9010303; doi:10.1038/s41594-022-00758-y)
Supplement: Source Data Extended Data Fig. 9 — Raw statistical data for the plots in Extended Data Fig. 9a–e,g–i,k [file 41594_2022_758_MOESM12_ESM.xls]

## Sheet: 9A
	endogenous CENP-N
	H3K9me3	CENP-A
fraction	replicate 1	replicate 1	replicate 2	mean
1	0.004	0.238698	0.00666667	0.122682
2	0.004	0.150829	0.00666667	0.078748
3	0.004	0.15155	0.133333	0.142442
4	0.004	0.331842	0.266667	0.299255
5	0.004	0.34463	0.266667	0.305648
6	0.004	0.558337	0.2	0.379168
7	0.08	0.221529	0.266667	0.244098
8	0.04	0.27285	0.166667	0.219758
9	0.004	0.105808	0.0666667	0.0862374
10	0.08	0.33378	0.0333333	0.183557
11	0.32	0.121523	0.133333	0.127428
12	0.08	0.209482	0.233333	0.221408
13	0.04	0.277	0.1	0.1885
14	0.92	0.44	0.166667	0.303333
15	0.96	0.731033	1	0.865516
16	1	0.850781	0.733333	0.792057
17	1	1	1	1
18	1	0.999998	1	0.999999
19	0.92	0.986967	0.2	0.593483
20	0.6	0.0802229	0.0333333	0.0567781
21	0.4	0.0265957	0.0333333	0.0299645
22	0.32	0.0276373	0.0333333	0.0304853
23	0.24	0.0585284	0.733333	0.395931
24	0.44	0.0271347	1	0.513567

## Sheet: 9B
	enogenous CENP-N			transgene WT CENP-N
	CENP-A			CENP-A
fraction				replicate 1	replicate2	mean
1	0.238698	0.00666667	0.122682	0.2	0	0.1
2	0.150829	0.00666667	0.078748	0	0	0
3	0.15155	0.133333	0.142442	0.5	0.0625	0.28125
4	0.331842	0.266667	0.299255	0.13	0.25	0.19
5	0.34463	0.266667	0.305648	0.13	0.4375	0.28375
6	0.558337	0.2	0.379168	0.4	0.375	0.3875
7	0.221529	0.266667	0.244098	0.53	0.5	0.515
8	0.27285	0.166667	0.219758	0.27	0.1875	0.22875
9	0.105808	0.0666667	0.0862374	0.07	0.1875	0.12875
10	0.33378	0.0333333	0.183557	0.03	0.4375	0.23375
11	0.121523	0.133333	0.127428	0.03	0.3125	0.17125
12	0.209482	0.233333	0.221408	0.03	0.9375	0.48375
13	0.277	0.1	0.1885	1	0.875	0.9375
14	0.44	0.166667	0.303333	0.87	1	0.935
15	0.731033	1	0.865516	0.8	0.8125	0.80625
16	0.850781	0.733333	0.792057	0.8	0.625	0.7125
17	1	1	1	0.93	0.875	0.9025
18	0.999998	1	0.999999	1	1.0625
19	0.986967	0.2	0.593483	0.8	0.375	0.5875
20	0.0802229	0.0333333	0.0567781	0.47	0.0625	0.26625
21	0.0265957	0.0333333	0.0299645	0.53	0.25	0.39
22	0.0276373	0.0333333	0.0304853	0.47	0.125	0.2975
23	0.0585284	0.733333	0.395931	0.2	0	0.1
24	0.0271347	1	0.513567	0.13	0	0.065

## Sheet: 9C
fraction	CENP-A			CENP-N
1	0.2	0	0.1	0.01
2	0	0	0	0.01
3	0.5	0.0625	0.28125	0.01
4	0.13	0.25	0.19	0.01
5	0.13	0.4375	0.28375	0.01
6	0.4	0.375	0.3875	0.01
7	0.53	0.5	0.515	0.01
8	0.27	0.1875	0.22875	0.3
9	0.07	0.1875	0.12875	0.3
10	0.03	0.4375	0.23375	0.3
11	0.03	0.3125	0.17125	0.3
12	0.03	0.9375	0.48375	0.3
13	1	0.875	0.9375	1
14	0.87	1	0.935	0.8
15	0.8	0.8125	0.80625	0.6
16	0.8	0.625	0.7125	0.75
17	0.93	0.875	0.9025	0.35
18	1	1.0625	1.03125	0.8
19	0.8	0.375	0.5875	0.5
20	0.47	0.0625	0.26625	0.45
21	0.53	0.25	0.39	0.4
22	0.47	0.125	0.2975	0.4
23	0.2	0	0.1	0.1
24	0.13	0	0.065	0.1

## Sheet: 9D
	K102CENP-N
	CENP-N			CENP-A
fraction	replicate 1	replicate 2	mean	replicate 1	replicate 2	mean
1	0.0166667	0.00769231	0.0121795	0	0.02	0.01
2	0.166667	0.00769231	0.0871795	0.0869565	0.02	0.0534783
3	0.333333	0.00769231	0.170513	0	0.02	0.01
4	0.566667	0.461538	0.514103	0.521739	0.1	0.31087
5	0.833333	0.538462	0.685897	0.326087	0.36	0.343043
6	0.666667	1	0.833333	0.869565	0.6	0.734783
7	1	1	1	1	0.8	0.9
8	1	1	1	0.869565	0.9	0.884783
9	0.583333	0.923077	0.753205	0.913043	1	0.956522
10	0.5	0.346154	0.423077	0.913043	1	0.956522
11	0.416667	0.230769	0.323718	0.869565	0.6	0.734783
12	0.333333	0.230769	0.282051	0.869565	0.8	0.834783
13	0.416667	0	0.208333	0.869565	0.8	0.834783
14	0.166667	0	0.0833333	1	1	1
15	0.166667	0	0.0833333	0.565217	1	0.782609
16	0.0833333	0	0.0416667	0.782609	0.8	0.791304
17	0.0333333	0	0.0166667	0.26087	0.5	0.380435
18	0.0333333	0	0.0166667	0.0434783	0.2	0.121739
19	0.0333333	0	0.0166667	0	0.1	0.05
20	0.0333333	0	0.0166667	0	0.06	0.03
21	0.0333333	0	0.0166667	0	0.02	0.01
22	0.0333333	0	0.0166667	0	0.02	0.01
23	0.0333333	0	0.0166667	0	0.02	0.01
24	0.0333333	0	0.0166667	0	0.02	0.01

## Sheet: 9E
	7ala CENP-N
	CENP-N			CENP-A
	replicate 1	replicate 2	mean	replicate 1	replicate 2	mean
1	0.00769231	0.0176471	0.0126697	0	0.00476191	0.00238095
2	0.00769231	0.0529412	0.0303167	0	0.00476191	0.00238095
3	0.00769231	0.1	0.0538462	0	0.00476191	0.00238095
4	0.00769231	0.176471	0.0920814	0	0.00476191	0.00238095
5	0.0384615	0.164706	0.101584	0	0.047619	0.0238095
6	0.153846	0.0647059	0.109276	0	0.047619	0.0238095
7	0.461538	0.194118	0.327828	0.100169	0.047619	0.0738939
8	0.307692	0.676471	0.492081	0.357823	0.047619	0.202721
9	1	0.941176	0.970588	1	0.0952381	0.547619
10	0.769231	0.941176	0.855204	0.712665	0.142857	0.427761
11	0.384615	1	0.692308	0.628602	0.666667	0.647634
12	1	0.823529	0.911765	0.252671	1	0.626335
13	1	0.411765	0.705882	0.484644	0.952381	0.718512
14	0.769231	0.352941	0.561086	0.248223	0.47619	0.362207
15	0.307692	0.205882	0.256787	0.284736	0.238095	0.261416
16	0.538462	0.117647	0.328054	0.171151	0.238095	0.204623
17	0.153846	0.117647	0.135747	0.185126	0.238095	0.211611
18	0.153846	0.117647	0.135747	0.2444	0.142857	0.193628
19	0.230769	0.147059	0.188914	0	0.00476191	0.00238095
20	0.0769231	0.0588235	0.0678733	0.0344888	0.00476191	0.0196254
21	0.0384615	0.0294118	0.0339367	0.433654	0.00476191	0.219208
22	0.00769231	0.0294118	0.018552	0.164945	0.00476191	0.0848535
23	0.00769231	0.0294118	0.018552	0.738471	0.00476191	0.371616
24	0.153846	0.176471	0.165158	0.728927	0.00476191	0.366844

## Sheet: 9G
	transgene WT CENP-N
	CENP-N	CENP-C
1	0.01	0.00434783
2	0.01	0.00434783
3	0.01	0.00434783
4	0.01	0.0782609
5	0.01	0.0347826
6	0.01	0.0217391
7	0.01	0.0434783
8	0.3	0.0434783
9	0.3	0.130435
10	0.3	0.0434783
11	0.3	0.0869565
12	0.3	0.0869565
13	1	0.26087
14	0.8	1
15	0.6	1
16	0.75	1
17	0.35	1
18	0.8	1
19	0.5	0.782609
20	0.45	0.434783
21	0.4	0.26087
22	0.4	0.26087
23	0.1	0.434783
24	0.1	0.0217391

## Sheet: 9H
	K102A CENP_N
	CENP-N			CENP-C
1	0.0166667	0.00769231	0.0121795	0.00666667
2	0.166667	0.00769231	0.0871795	0.00666667
3	0.333333	0.00769231	0.170513	0.00666667
4	0.566667	0.461538	0.514103	0.0333333
5	0.833333	0.538462	0.685897	0.233333
6	0.666667	1	0.833333	0.2
7	1	1	1	0.333333
8	1	1	1	0.4
9	0.583333	0.923077	0.753205	0.266667
10	0.5	0.346154	0.423077	0.4
11	0.416667	0.230769	0.323718	0.733333
12	0.333333	0.230769	0.282051	0.666667
13	0.416667	0	0.208333	0.533333
14	0.166667	0	0.0833333	0.733333
15	0.166667	0	0.0833333	1
16	0.0833333	0	0.0416667	1
17	0.0333333	0	0.0166667	0.2
18	0.0333333	0	0.0166667	0.166667
19	0.0333333	0	0.0166667	0.133333
20	0.0333333	0	0.0166667	0.133333
21	0.0333333	0	0.0166667	0.2
22	0.0333333	0	0.0166667	0.2
23	0.0333333	0	0.0166667	0.2
24	0.0333333	0	0.0166667

## Sheet: 9I
	7-ala CENPN
	CENP-N			CENP-C
	replicate 1	replicate 2	mean	replicate 1
1	0.00769231	0.0176471	0.0126697	0.00666667
2	0.00769231	0.0529412	0.0303167	0.00666667
3	0.00769231	0.1	0.0538462	0.00666667
4	0.00769231	0.176471	0.0920814	0.0333333
5	0.0384615	0.164706	0.101584	0.233333
6	0.153846	0.0647059	0.109276	0.2
7	0.461538	0.194118	0.327828	0.333333
8	0.307692	0.676471	0.492081	0.4
9	1	0.941176	0.970588	0.266667
10	0.769231	0.941176	0.855204	0.4
11	0.384615	1	0.692308	0.733333
12	1	0.823529	0.911765	0.666667
13	1	0.411765	0.705882	0.533333
14	0.769231	0.352941	0.561086	0.733333
15	0.307692	0.205882	0.256787	1
16	0.538462	0.117647	0.328054	1
17	0.153846	0.117647	0.135747	0.2
18	0.153846	0.117647	0.135747	0.166667
19	0.230769	0.147059	0.188914	0.133333
20	0.0769231	0.0588235	0.0678733	0.133333
21	0.0384615	0.0294118	0.0339367	0.2
22	0.00769231	0.0294118	0.018552	0.2
23	0.00769231	0.0294118	0.018552	0.2
24	0.153846	0.176471	0.165158

## Sheet: 9K 
Treatment	No addback					WT addback					7-ala addback					K102A addback
- IAA - DOX	100	100	100	100	100	100	100	100			100					100	100	100	100	100
+ IAA - DOX	0	3.66147	14.8201	13.6678	0	79.9055	69.9786	99.4641			87.9454					100.618	100.44	90.9918	94.9108	90.4003
- IAA + DOX	114.988	104.934	135.667	90.8053	97.2106	95.3774	88.7059	105.81			100.624					107.768	103.747	97.8001	97.8095	102.678
+ IAA + DOX	6.31033	8.69193	30.0608	21.114	-5.00545	85.5017	74.3459	95.7509			90.6541					103.902	101.787	93.938	91.2209	92.7249
